# Supplementary material for: A question best addressed in moderation: Religious affiliation and religious/spiritual importance predicting alcohol consumption in Canadians
Source: PLoS One. 2026 Apr 1;21(4):e0340890. doi: 10.1371/journal.pone.0340890 (PMC13042680; doi:10.1371/journal.pone.0340890)
Supplement: S1 File — These are crude age comparisons across Religious and Spiritual Identities. (TXT) [file pone.0340890.s001.txt]

. clear

. *this inputs the data from Table 1
. input strL name roundedN roundedM roundedSD

          name   roundedN   roundedM  roundedSD
  1. "Atheist"       250     43.1    14.9
  2. "Nominal Catholic"      490     46.2    16.5
  3. "Cultural Catholic"     750     49.6    15
  4. "Practicing Catholic"   970     54.7    16
  5. "Committed Catholic"    500     59.1    17
  6. "Nominal Roman Catholic"        350     48.4    16
  7. "Cultural Roman Catholic"       610     52.4    17.1
  8. "Practicing Roman Catholic"     1200    56.7    16.8
  9. "Committed Roman Catholic"      1000    61.9    17.5
 10. "Practicing Protestant" 290     64      16.6
 11. "Committed Protestant"  200     63.9    19.2
 12. "Cultural Anglican"     240     55.3    18.1
 13. "Practicing Anglican"   440     59.9    14.6
 14. "Committed Anglican"    300     64      15.3
 15. "Practicing Christian"  300     45      14.6
 16. "Committed Christian"   400     48.2    14.4
 17. "Cultural United Church"        260     57.4    14
 18. "Practicing United Church"      480     61.8    15
 19. "Committed United Church"       270     67.9    14.1
 20. "Nonreligious"  1330    44.5    15.3
 21. end

. *this compares all groups to each other
. foreach n of numlist 1/`c(N)' {
  2.         if `n' == `c(N)' {
  3.         }
  4.                 else {
  5.                         foreach a of numlist 1/`c(N)' {
  6.                                 if `a' == `c(N)' {
  7.                                         continue
  8.                                 }
  9.                                 local m = `a' + 1
 10.                                 local m1 = roundedM[`n']
 11.                                 local m2 = roundedM[`m']
 12.                                 local sd1 = roundedSD[`n']
 13.                                 local sd2 = roundedSD[`m']
 14.                                 local n1 = roundedN[`n']
 15.                                 local n2 = roundedN[`m']
 16.                                 local name1 = name[`n']
 17.                                 local name2 = name[`m']
 18.                                 dis as input "FOR ILLUSTRATIVE PURPOSES ONLY"
 19.                                 dis as input "Information for Means, SDs, and Ns have been rounded."
 20.                                 dis as input "These tests are crude and should not be referenced as exact differences."
 21.                                 dis as input "`name1' vs. `name2' for age:"
 22.                                 ttesti `n1' `m1' `sd1' `n2' `m2' `sd2'
 23.                                 local p = r(p)
 24.                                 if `p' <= .05 {
 25.                                         dis "This comparison was {ul:significant} at a .05 level."
 26.                                 }
 27.                                         else {
 28.                                                 dis "This comparison was {ul:not significant} at a .05 level."
 29.                                         }
 30.                                 esizei `n1' `m1' `sd1' `n2' `m2' `sd2'
 31.                                 local d = abs(r(d))
 32.                                 if `d' < .2 {
 33.                                         dis "Using typical conventions of interpretation, this effect would be considered {ul:trivial}."
 34.                                 }
 35.                                         else if `d' < .5 {
 36.                                                 dis "Using typical conventions of interpretation, this effect would be considered {ul:small}."
 37.                                         }
 38.                                                 else if `d' < .8 {
 39.                                                         dis "Using typical conventions of interpretation, this effect would be considered {ul:medium}."
 40.                                                 }
 41.                                                         else {
 42.                                                                 dis "Using typical conventions of interpretation, this effect would be considered {ul:large}."
 43.                                                         }
 44.                                 
.                                 dis _newline(3)
 45.                         }
 46.                 }
 47. }
FOR ILLUSTRATIVE PURPOSES ONLY
Information for Means, SDs, and Ns have been rounded.
These tests are crude and should not be referenced as exact differences.
Atheist vs. Nominal Catholic for age:

Two-sample t test with equal variances
------------------------------------------------------------------------------
         |     Obs        Mean    Std. err.   Std. dev.   [95% conf. interval]
---------+--------------------------------------------------------------------
       x |     250        43.1    .9423587        14.9    41.24399    44.95601
       y |     490        46.2     .745394        16.5    44.73543    47.66457
---------+--------------------------------------------------------------------
Combined |     740     45.1527    .5894413    16.03454    43.99552    46.30988
---------+--------------------------------------------------------------------
    diff |           -3.100002    1.241859               -5.538001   -.6620041
------------------------------------------------------------------------------
    diff = mean(x) - mean(y)                                      t =  -2.4963
H0: diff = 0                                     Degrees of freedom =      738

    Ha: diff < 0                 Ha: diff != 0                 Ha: diff > 0
 Pr(T < t) = 0.0064         Pr(|T| > |t|) = 0.0128          Pr(T > t) = 0.9936
This comparison was significant at a .05 level.

Effect size based on mean comparison

                               Obs per group:
                                     Group 1 =        250
                                     Group 2 =        490
---------------------------------------------------------
        Effect size |   Estimate     [95% conf. interval]
--------------------+------------------------------------
          Cohen's d |  -.1940159    -.3466053   -.0412957
         Hedges's g |  -.1938187    -.3462529   -.0412537
---------------------------------------------------------
Using typical conventions of interpretation, this effect would be considered trivial.


FOR ILLUSTRATIVE PURPOSES ONLY
Information for Means, SDs, and Ns have been rounded.
These tests are crude and should not be referenced as exact differences.
Atheist vs. Cultural Catholic for age:

Two-sample t test with equal variances
------------------------------------------------------------------------------
         |     Obs        Mean    Std. err.   Std. dev.   [95% conf. interval]
---------+--------------------------------------------------------------------
       x |     250        43.1    .9423587        14.9    41.24399    44.95601
       y |     750        49.6    .5477226          15    48.52474    50.67525
---------+--------------------------------------------------------------------
Combined |   1,000      47.975    .4816216    15.23021    47.02989     48.9201
---------+--------------------------------------------------------------------
    diff |                -6.5    1.093628               -8.646073   -4.353927
------------------------------------------------------------------------------
    diff = mean(x) - mean(y)                                      t =  -5.9435
H0: diff = 0                                     Degrees of freedom =      998

    Ha: diff < 0                 Ha: diff != 0                 Ha: diff > 0
 Pr(T < t) = 0.0000         Pr(|T| > |t|) = 0.0000          Pr(T > t) = 1.0000
This comparison was significant at a .05 level.

Effect size based on mean comparison

                               Obs per group:
                                     Group 1 =        250
                                     Group 2 =        750
---------------------------------------------------------
        Effect size |   Estimate     [95% conf. interval]
--------------------+------------------------------------
          Cohen's d |  -.4340535    -.5783429   -.2895503
         Hedges's g |  -.4337272    -.5779081   -.2893326
---------------------------------------------------------
Using typical conventions of interpretation, this effect would be considered small.


FOR ILLUSTRATIVE PURPOSES ONLY
Information for Means, SDs, and Ns have been rounded.
These tests are crude and should not be referenced as exact differences.
Atheist vs. Practicing Catholic for age:

Two-sample t test with equal variances
------------------------------------------------------------------------------
         |     Obs        Mean    Std. err.   Std. dev.   [95% conf. interval]
---------+--------------------------------------------------------------------
       x |     250        43.1    .9423587        14.9    41.24399    44.95601
       y |     970        54.7     .513729          16    53.69185    55.70815
---------+--------------------------------------------------------------------
Combined |   1,220    52.32295    .4711239    16.45565    51.39865    53.24725
---------+--------------------------------------------------------------------
    diff |               -11.6    1.119357               -13.79608   -9.403921
------------------------------------------------------------------------------
    diff = mean(x) - mean(y)                                      t = -10.3631
H0: diff = 0                                     Degrees of freedom =     1218

    Ha: diff < 0                 Ha: diff != 0                 Ha: diff > 0
 Pr(T < t) = 0.0000         Pr(|T| > |t|) = 0.0000          Pr(T > t) = 1.0000
This comparison was significant at a .05 level.

Effect size based on mean comparison

                               Obs per group:
                                     Group 1 =        250
                                     Group 2 =        970
---------------------------------------------------------
        Effect size |   Estimate     [95% conf. interval]
--------------------+------------------------------------
          Cohen's d |  -.7350446    -.8769488   -.5928507
         Hedges's g |  -.7345918    -.8764087   -.5924855
---------------------------------------------------------
Using typical conventions of interpretation, this effect would be considered medium.


FOR ILLUSTRATIVE PURPOSES ONLY
Information for Means, SDs, and Ns have been rounded.
These tests are crude and should not be referenced as exact differences.
Atheist vs. Committed Catholic for age:

Two-sample t test with equal variances
------------------------------------------------------------------------------
         |     Obs        Mean    Std. err.   Std. dev.   [95% conf. interval]
---------+--------------------------------------------------------------------
       x |     250        43.1    .9423587        14.9    41.24399    44.95601
       y |     500        59.1    .7602631          17    57.60629    60.59371
---------+--------------------------------------------------------------------
Combined |     750    53.76667    .6565654    17.98078    52.47774    55.05559
---------+--------------------------------------------------------------------
    diff |                 -16     1.26499               -18.48335   -13.51665
------------------------------------------------------------------------------
    diff = mean(x) - mean(y)                                      t = -12.6483
H0: diff = 0                                     Degrees of freedom =      748

    Ha: diff < 0                 Ha: diff != 0                 Ha: diff > 0
 Pr(T < t) = 0.0000         Pr(|T| > |t|) = 0.0000          Pr(T > t) = 1.0000
This comparison was significant at a .05 level.

Effect size based on mean comparison

                               Obs per group:
                                     Group 1 =        250
                                     Group 2 =        500
---------------------------------------------------------
        Effect size |   Estimate     [95% conf. interval]
--------------------+------------------------------------
          Cohen's d |  -.9797349    -1.139165   -.8197105
         Hedges's g |  -.9787522    -1.138022   -.8188883
---------------------------------------------------------
Using typical conventions of interpretation, this effect would be considered large.


FOR ILLUSTRATIVE PURPOSES ONLY
Information for Means, SDs, and Ns have been rounded.
These tests are crude and should not be referenced as exact differences.
Atheist vs. Nominal Roman Catholic for age:

Two-sample t test with equal variances
------------------------------------------------------------------------------
         |     Obs        Mean    Std. err.   Std. dev.   [95% conf. interval]
---------+--------------------------------------------------------------------
       x |     250        43.1    .9423587        14.9    41.24399    44.95601
       y |     350        48.4     .855236          16    46.71794    50.08207
---------+--------------------------------------------------------------------
Combined |     600    46.19167    .6432755    15.75697    44.92832    47.45502
---------+--------------------------------------------------------------------
    diff |           -5.300003    1.287781               -7.829126    -2.77088
------------------------------------------------------------------------------
    diff = mean(x) - mean(y)                                      t =  -4.1156
H0: diff = 0                                     Degrees of freedom =      598

    Ha: diff < 0                 Ha: diff != 0                 Ha: diff > 0
 Pr(T < t) = 0.0000         Pr(|T| > |t|) = 0.0000          Pr(T > t) = 1.0000
This comparison was significant at a .05 level.

Effect size based on mean comparison

                               Obs per group:
                                     Group 1 =        250
                                     Group 2 =        350
---------------------------------------------------------
        Effect size |   Estimate     [95% conf. interval]
--------------------+------------------------------------
          Cohen's d |  -.3408049    -.5041095   -.1772191
         Hedges's g |  -.3403772     -.503477   -.1769967
---------------------------------------------------------
Using typical conventions of interpretation, this effect would be considered small.


FOR ILLUSTRATIVE PURPOSES ONLY
Information for Means, SDs, and Ns have been rounded.
These tests are crude and should not be referenced as exact differences.
Atheist vs. Cultural Roman Catholic for age:

Two-sample t test with equal variances
------------------------------------------------------------------------------
         |     Obs        Mean    Std. err.   Std. dev.   [95% conf. interval]
---------+--------------------------------------------------------------------
       x |     250        43.1    .9423587        14.9    41.24399    44.95601
       y |     610        52.4    .6923588        17.1     51.0403     53.7597
---------+--------------------------------------------------------------------
Combined |     860    49.69651    .5802135     17.0152    48.55771    50.83531
---------+--------------------------------------------------------------------
    diff |           -9.300003    1.238461               -11.73077   -6.869236
------------------------------------------------------------------------------
    diff = mean(x) - mean(y)                                      t =  -7.5093
H0: diff = 0                                     Degrees of freedom =      858

    Ha: diff < 0                 Ha: diff != 0                 Ha: diff > 0
 Pr(T < t) = 0.0000         Pr(|T| > |t|) = 0.0000          Pr(T > t) = 1.0000
This comparison was significant at a .05 level.

Effect size based on mean comparison

                               Obs per group:
                                     Group 1 =        250
                                     Group 2 =        610
---------------------------------------------------------
        Effect size |   Estimate     [95% conf. interval]
--------------------+------------------------------------
          Cohen's d |   -.563917    -.7133404    -.414175
         Hedges's g |  -.5634239    -.7127166   -.4138128
---------------------------------------------------------
Using typical conventions of interpretation, this effect would be considered medium.


FOR ILLUSTRATIVE PURPOSES ONLY
Information for Means, SDs, and Ns have been rounded.
These tests are crude and should not be referenced as exact differences.
Atheist vs. Practicing Roman Catholic for age:

Two-sample t test with equal variances
------------------------------------------------------------------------------
         |     Obs        Mean    Std. err.   Std. dev.   [95% conf. interval]
---------+--------------------------------------------------------------------
       x |     250        43.1    .9423587        14.9    41.24399    44.95601
       y |   1,200        56.7    .4849742        16.8    55.74851    57.65149
---------+--------------------------------------------------------------------
Combined |   1,450    54.35517    .4534198    17.26571    53.46574     55.2446
---------+--------------------------------------------------------------------
    diff |               -13.6    1.146342               -15.84867   -11.35133
------------------------------------------------------------------------------
    diff = mean(x) - mean(y)                                      t = -11.8638
H0: diff = 0                                     Degrees of freedom =     1448

    Ha: diff < 0                 Ha: diff != 0                 Ha: diff > 0
 Pr(T < t) = 0.0000         Pr(|T| > |t|) = 0.0000          Pr(T > t) = 1.0000
This comparison was significant at a .05 level.

Effect size based on mean comparison

                               Obs per group:
                                     Group 1 =        250
                                     Group 2 =      1,200
---------------------------------------------------------
        Effect size |   Estimate     [95% conf. interval]
--------------------+------------------------------------
          Cohen's d |  -.8247991    -.9641953   -.6851305
         Hedges's g |  -.8243718    -.9636958   -.6847756
---------------------------------------------------------
Using typical conventions of interpretation, this effect would be considered large.


FOR ILLUSTRATIVE PURPOSES ONLY
Information for Means, SDs, and Ns have been rounded.
These tests are crude and should not be referenced as exact differences.
Atheist vs. Committed Roman Catholic for age:

Two-sample t test with equal variances
------------------------------------------------------------------------------
         |     Obs        Mean    Std. err.   Std. dev.   [95% conf. interval]
---------+--------------------------------------------------------------------
       x |     250        43.1    .9423587        14.9    41.24399    44.95601
       y |   1,000        61.9    .5533986        17.5    60.81404    62.98596
---------+--------------------------------------------------------------------
Combined |   1,250       58.14    .5259707    18.59587    57.10812    59.17188
---------+--------------------------------------------------------------------
    diff |               -18.8    1.203001               -21.16013   -16.43987
------------------------------------------------------------------------------
    diff = mean(x) - mean(y)                                      t = -15.6276
H0: diff = 0                                     Degrees of freedom =     1248

    Ha: diff < 0                 Ha: diff != 0                 Ha: diff > 0
 Pr(T < t) = 0.0000         Pr(|T| > |t|) = 0.0000          Pr(T > t) = 1.0000
This comparison was significant at a .05 level.

Effect size based on mean comparison

                               Obs per group:
                                     Group 1 =        250
                                     Group 2 =      1,000
---------------------------------------------------------
        Effect size |   Estimate     [95% conf. interval]
--------------------+------------------------------------
          Cohen's d |  -1.105037    -1.250045   -.9596232
         Hedges's g |  -1.104373    -1.249294   -.9590463
---------------------------------------------------------
Using typical conventions of interpretation, this effect would be considered large.


FOR ILLUSTRATIVE PURPOSES ONLY
Information for Means, SDs, and Ns have been rounded.
These tests are crude and should not be referenced as exact differences.
Atheist vs. Practicing Protestant for age:

Two-sample t test with equal variances
------------------------------------------------------------------------------
         |     Obs        Mean    Std. err.   Std. dev.   [95% conf. interval]
---------+--------------------------------------------------------------------
       x |     250        43.1    .9423587        14.9    41.24399    44.95601
       y |     290          64    .9747856        16.6    62.08142    65.91858
---------+--------------------------------------------------------------------
Combined |     540    54.32407    .8154927    18.95034    52.72214    55.92601
---------+--------------------------------------------------------------------
    diff |               -20.9    1.366692               -23.58471    -18.2153
------------------------------------------------------------------------------
    diff = mean(x) - mean(y)                                      t = -15.2924
H0: diff = 0                                     Degrees of freedom =      538

    Ha: diff < 0                 Ha: diff != 0                 Ha: diff > 0
 Pr(T < t) = 0.0000         Pr(|T| > |t|) = 0.0000          Pr(T > t) = 1.0000
This comparison was significant at a .05 level.

Effect size based on mean comparison

                               Obs per group:
                                     Group 1 =        250
                                     Group 2 =        290
---------------------------------------------------------
        Effect size |   Estimate     [95% conf. interval]
--------------------+------------------------------------
          Cohen's d |  -1.319786    -1.505899   -1.132654
         Hedges's g |  -1.317945    -1.503799   -1.131075
---------------------------------------------------------
Using typical conventions of interpretation, this effect would be considered large.


FOR ILLUSTRATIVE PURPOSES ONLY
Information for Means, SDs, and Ns have been rounded.
These tests are crude and should not be referenced as exact differences.
Atheist vs. Committed Protestant for age:

Two-sample t test with equal variances
------------------------------------------------------------------------------
         |     Obs        Mean    Std. err.   Std. dev.   [95% conf. interval]
---------+--------------------------------------------------------------------
       x |     250        43.1    .9423587        14.9    41.24399    44.95601
       y |     200        63.9    1.357645        19.2    61.22278    66.57722
---------+--------------------------------------------------------------------
Combined |     450    52.34444    .9351953    19.83849    50.50654    54.18235
---------+--------------------------------------------------------------------
    diff |               -20.8     1.60757               -23.95932   -17.64069
------------------------------------------------------------------------------
    diff = mean(x) - mean(y)                                      t = -12.9388
H0: diff = 0                                     Degrees of freedom =      448

    Ha: diff < 0                 Ha: diff != 0                 Ha: diff > 0
 Pr(T < t) = 0.0000         Pr(|T| > |t|) = 0.0000          Pr(T > t) = 1.0000
This comparison was significant at a .05 level.

Effect size based on mean comparison

                               Obs per group:
                                     Group 1 =        250
                                     Group 2 =        200
---------------------------------------------------------
        Effect size |   Estimate     [95% conf. interval]
--------------------+------------------------------------
          Cohen's d |  -1.227481    -1.429455   -1.024341
         Hedges's g |  -1.225424     -1.42706   -1.022625
---------------------------------------------------------
Using typical conventions of interpretation, this effect would be considered large.


FOR ILLUSTRATIVE PURPOSES ONLY
Information for Means, SDs, and Ns have been rounded.
These tests are crude and should not be referenced as exact differences.
Atheist vs. Cultural Anglican for age:

Two-sample t test with equal variances
------------------------------------------------------------------------------
         |     Obs        Mean    Std. err.   Std. dev.   [95% conf. interval]
---------+--------------------------------------------------------------------
       x |     250        43.1    .9423587        14.9    41.24399    44.95601
       y |     240        55.3     1.16835        18.1    52.99842    57.60158
---------+--------------------------------------------------------------------
Combined |     490    49.07551    .7959577    17.61927    47.51159    50.63943
---------+--------------------------------------------------------------------
    diff |               -12.2    1.495141               -15.13771   -9.262293
------------------------------------------------------------------------------
    diff = mean(x) - mean(y)                                      t =  -8.1598
H0: diff = 0                                     Degrees of freedom =      488

    Ha: diff < 0                 Ha: diff != 0                 Ha: diff > 0
 Pr(T < t) = 0.0000         Pr(|T| > |t|) = 0.0000          Pr(T > t) = 1.0000
This comparison was significant at a .05 level.

Effect size based on mean comparison

                               Obs per group:
                                     Group 1 =        250
                                     Group 2 =        240
---------------------------------------------------------
        Effect size |   Estimate     [95% conf. interval]
--------------------+------------------------------------
          Cohen's d |  -.7373951    -.9201003   -.5539802
         Hedges's g |  -.7362611    -.9186854   -.5531283
---------------------------------------------------------
Using typical conventions of interpretation, this effect would be considered medium.


FOR ILLUSTRATIVE PURPOSES ONLY
Information for Means, SDs, and Ns have been rounded.
These tests are crude and should not be referenced as exact differences.
Atheist vs. Practicing Anglican for age:

Two-sample t test with equal variances
------------------------------------------------------------------------------
         |     Obs        Mean    Std. err.   Std. dev.   [95% conf. interval]
---------+--------------------------------------------------------------------
       x |     250        43.1    .9423587        14.9    41.24399    44.95601
       y |     440        59.9    .6960277        14.6    58.53204    61.26796
---------+--------------------------------------------------------------------
Combined |     690    53.81304    .6385598    16.77359    52.55929     55.0668
---------+--------------------------------------------------------------------
    diff |               -16.8    1.164983               -19.08735   -14.51265
------------------------------------------------------------------------------
    diff = mean(x) - mean(y)                                      t = -14.4208
H0: diff = 0                                     Degrees of freedom =      688

    Ha: diff < 0                 Ha: diff != 0                 Ha: diff > 0
 Pr(T < t) = 0.0000         Pr(|T| > |t|) = 0.0000          Pr(T > t) = 1.0000
This comparison was significant at a .05 level.

Effect size based on mean comparison

                               Obs per group:
                                     Group 1 =        250
                                     Group 2 =        440
---------------------------------------------------------
        Effect size |   Estimate     [95% conf. interval]
--------------------+------------------------------------
          Cohen's d |  -1.142136    -1.308317   -.9752289
         Hedges's g |  -1.140891     -1.30689   -.9741654
---------------------------------------------------------
Using typical conventions of interpretation, this effect would be considered large.


FOR ILLUSTRATIVE PURPOSES ONLY
Information for Means, SDs, and Ns have been rounded.
These tests are crude and should not be referenced as exact differences.
Atheist vs. Committed Anglican for age:

Two-sample t test with equal variances
------------------------------------------------------------------------------
         |     Obs        Mean    Std. err.   Std. dev.   [95% conf. interval]
---------+--------------------------------------------------------------------
       x |     250        43.1    .9423587        14.9    41.24399    44.95601
       y |     300          64    .8833459        15.3    62.26164    65.73836
---------+--------------------------------------------------------------------
Combined |     550        54.5    .7823996     18.3489    52.96314    56.03686
---------+--------------------------------------------------------------------
    diff |               -20.9    1.294762               -23.44331    -18.3567
------------------------------------------------------------------------------
    diff = mean(x) - mean(y)                                      t = -16.1420
H0: diff = 0                                     Degrees of freedom =      548

    Ha: diff < 0                 Ha: diff != 0                 Ha: diff > 0
 Pr(T < t) = 0.0000         Pr(|T| > |t|) = 0.0000          Pr(T > t) = 1.0000
This comparison was significant at a .05 level.

Effect size based on mean comparison

                               Obs per group:
                                     Group 1 =        250
                                     Group 2 =        300
---------------------------------------------------------
        Effect size |   Estimate     [95% conf. interval]
--------------------+------------------------------------
          Cohen's d |  -1.382315    -1.568521   -1.195078
         Hedges's g |  -1.380423    -1.566373   -1.193442
---------------------------------------------------------
Using typical conventions of interpretation, this effect would be considered large.


FOR ILLUSTRATIVE PURPOSES ONLY
Information for Means, SDs, and Ns have been rounded.
These tests are crude and should not be referenced as exact differences.
Atheist vs. Practicing Christian for age:

Two-sample t test with equal variances
------------------------------------------------------------------------------
         |     Obs        Mean    Std. err.   Std. dev.   [95% conf. interval]
---------+--------------------------------------------------------------------
       x |     250        43.1    .9423587        14.9    41.24399    44.95601
       y |     300          45    .8429314        14.6    43.34117    46.65883
---------+--------------------------------------------------------------------
Combined |     550    44.13636    .6291153    14.75406     42.9006    45.37213
---------+--------------------------------------------------------------------
    diff |           -1.900002    1.262007               -4.378966    .5789625
------------------------------------------------------------------------------
    diff = mean(x) - mean(y)                                      t =  -1.5055
H0: diff = 0                                     Degrees of freedom =      548

    Ha: diff < 0                 Ha: diff != 0                 Ha: diff > 0
 Pr(T < t) = 0.0664         Pr(|T| > |t|) = 0.1328          Pr(T > t) = 0.9336
This comparison was not significant at a .05 level.

Effect size based on mean comparison

                               Obs per group:
                                     Group 1 =        250
                                     Group 2 =        300
---------------------------------------------------------
        Effect size |   Estimate     [95% conf. interval]
--------------------+------------------------------------
          Cohen's d |  -.1289267    -.2968827    .0391467
         Hedges's g |  -.1287501    -.2964761    .0390931
---------------------------------------------------------
Using typical conventions of interpretation, this effect would be considered trivial.


FOR ILLUSTRATIVE PURPOSES ONLY
Information for Means, SDs, and Ns have been rounded.
These tests are crude and should not be referenced as exact differences.
Atheist vs. Committed Christian for age:

Two-sample t test with equal variances
------------------------------------------------------------------------------
         |     Obs        Mean    Std. err.   Std. dev.   [95% conf. interval]
---------+--------------------------------------------------------------------
       x |     250        43.1    .9423587        14.9    41.24399    44.95601
       y |     400        48.2         .72        14.4    46.78453    49.61547
---------+--------------------------------------------------------------------
Combined |     650    46.23846    .5802213     14.7928    45.09912     47.3778
---------+--------------------------------------------------------------------
    diff |           -5.100002    1.176618               -7.410448   -2.789557
------------------------------------------------------------------------------
    diff = mean(x) - mean(y)                                      t =  -4.3345
H0: diff = 0                                     Degrees of freedom =      648

    Ha: diff < 0                 Ha: diff != 0                 Ha: diff > 0
 Pr(T < t) = 0.0000         Pr(|T| > |t|) = 0.0000          Pr(T > t) = 1.0000
This comparison was significant at a .05 level.

Effect size based on mean comparison

                               Obs per group:
                                     Group 1 =        250
                                     Group 2 =        400
---------------------------------------------------------
        Effect size |   Estimate     [95% conf. interval]
--------------------+------------------------------------
          Cohen's d |  -.3494551    -.5084803    -.190164
         Hedges's g |  -.3490505    -.5078915   -.1899438
---------------------------------------------------------
Using typical conventions of interpretation, this effect would be considered small.


FOR ILLUSTRATIVE PURPOSES ONLY
Information for Means, SDs, and Ns have been rounded.
These tests are crude and should not be referenced as exact differences.
Atheist vs. Cultural United Church for age:

Two-sample t test with equal variances
------------------------------------------------------------------------------
         |     Obs        Mean    Std. err.   Std. dev.   [95% conf. interval]
---------+--------------------------------------------------------------------
       x |     250        43.1    .9423587        14.9    41.24399    44.95601
       y |     260        57.4    .8682431          14    55.69029    59.10972
---------+--------------------------------------------------------------------
Combined |     510     50.3902    .7133766    16.11031    48.98867    51.79172
---------+--------------------------------------------------------------------
    diff |               -14.3    1.279796               -16.81435   -11.78566
------------------------------------------------------------------------------
    diff = mean(x) - mean(y)                                      t = -11.1737
H0: diff = 0                                     Degrees of freedom =      508

    Ha: diff < 0                 Ha: diff != 0                 Ha: diff > 0
 Pr(T < t) = 0.0000         Pr(|T| > |t|) = 0.0000          Pr(T > t) = 1.0000
This comparison was significant at a .05 level.

Effect size based on mean comparison

                               Obs per group:
                                     Group 1 =        250
                                     Group 2 =        260
---------------------------------------------------------
        Effect size |   Estimate     [95% conf. interval]
--------------------+------------------------------------
          Cohen's d |  -.9897464    -1.173274   -.8053462
         Hedges's g |  -.9882843    -1.171541   -.8041565
---------------------------------------------------------
Using typical conventions of interpretation, this effect would be considered large.


FOR ILLUSTRATIVE PURPOSES ONLY
Information for Means, SDs, and Ns have been rounded.
These tests are crude and should not be referenced as exact differences.
Atheist vs. Practicing United Church for age:

Two-sample t test with equal variances
------------------------------------------------------------------------------
         |     Obs        Mean    Std. err.   Std. dev.   [95% conf. interval]
---------+--------------------------------------------------------------------
       x |     250        43.1    .9423587        14.9    41.24399    44.95601
       y |     480        61.8    .6846532          15     60.4547    63.14529
---------+--------------------------------------------------------------------
Combined |     730    55.39589    .6437501    17.39317    54.13206    56.65971
---------+--------------------------------------------------------------------
    diff |               -18.7    1.167274               -20.99163   -16.40838
------------------------------------------------------------------------------
    diff = mean(x) - mean(y)                                      t = -16.0202
H0: diff = 0                                     Degrees of freedom =      728

    Ha: diff < 0                 Ha: diff != 0                 Ha: diff > 0
 Pr(T < t) = 0.0000         Pr(|T| > |t|) = 0.0000          Pr(T > t) = 1.0000
This comparison was significant at a .05 level.

Effect size based on mean comparison

                               Obs per group:
                                     Group 1 =        250
                                     Group 2 =        480
---------------------------------------------------------
        Effect size |   Estimate     [95% conf. interval]
--------------------+------------------------------------
          Cohen's d |   -1.24951    -1.414933   -1.083351
         Hedges's g |  -1.248222    -1.413474   -1.082234
---------------------------------------------------------
Using typical conventions of interpretation, this effect would be considered large.


FOR ILLUSTRATIVE PURPOSES ONLY
Information for Means, SDs, and Ns have been rounded.
These tests are crude and should not be referenced as exact differences.
Atheist vs. Committed United Church for age:

Two-sample t test with equal variances
------------------------------------------------------------------------------
         |     Obs        Mean    Std. err.   Std. dev.   [95% conf. interval]
---------+--------------------------------------------------------------------
       x |     250        43.1    .9423587        14.9    41.24399    44.95601
       y |     270        67.9    .8580987        14.1    66.21056    69.58945
---------+--------------------------------------------------------------------
Combined |     520    55.97692    .8359541    19.06269    54.33465    57.61919
---------+--------------------------------------------------------------------
    diff |               -24.8    1.271804               -27.29853   -22.30147
------------------------------------------------------------------------------
    diff = mean(x) - mean(y)                                      t = -19.4999
H0: diff = 0                                     Degrees of freedom =      518

    Ha: diff < 0                 Ha: diff != 0                 Ha: diff > 0
 Pr(T < t) = 0.0000         Pr(|T| > |t|) = 0.0000          Pr(T > t) = 1.0000
This comparison was significant at a .05 level.

Effect size based on mean comparison

                               Obs per group:
                                     Group 1 =        250
                                     Group 2 =        270
---------------------------------------------------------
        Effect size |   Estimate     [95% conf. interval]
--------------------+------------------------------------
          Cohen's d |  -1.711517    -1.912023    -1.50978
         Hedges's g |  -1.709038    -1.909253   -1.507593
---------------------------------------------------------
Using typical conventions of interpretation, this effect would be considered large.


FOR ILLUSTRATIVE PURPOSES ONLY
Information for Means, SDs, and Ns have been rounded.
These tests are crude and should not be referenced as exact differences.
Atheist vs. Nonreligious for age:

Two-sample t test with equal variances
------------------------------------------------------------------------------
         |     Obs        Mean    Std. err.   Std. dev.   [95% conf. interval]
---------+--------------------------------------------------------------------
       x |     250        43.1    .9423587        14.9    41.24399    44.95601
       y |   1,330        44.5    .4195325        15.3    43.67698    45.32302
---------+--------------------------------------------------------------------
Combined |   1,580    44.27848    .3834372    15.24133    43.52638    45.03058
---------+--------------------------------------------------------------------
    diff |           -1.400002    1.050385                 -3.4603    .6602965
------------------------------------------------------------------------------
    diff = mean(x) - mean(y)                                      t =  -1.3328
H0: diff = 0                                     Degrees of freedom =     1578

    Ha: diff < 0                 Ha: diff != 0                 Ha: diff > 0
 Pr(T < t) = 0.0914         Pr(|T| > |t|) = 0.1828          Pr(T > t) = 0.9086
This comparison was not significant at a .05 level.

Effect size based on mean comparison

                               Obs per group:
                                     Group 1 =        250
                                     Group 2 =      1,330
---------------------------------------------------------
        Effect size |   Estimate     [95% conf. interval]
--------------------+------------------------------------
          Cohen's d |  -.0918782    -.2270096    .0432823
         Hedges's g |  -.0918345    -.2269017    .0432617
---------------------------------------------------------
Using typical conventions of interpretation, this effect would be considered trivial.


FOR ILLUSTRATIVE PURPOSES ONLY
Information for Means, SDs, and Ns have been rounded.
These tests are crude and should not be referenced as exact differences.
Nominal Catholic vs. Nominal Catholic for age:

Two-sample t test with equal variances
------------------------------------------------------------------------------
         |     Obs        Mean    Std. err.   Std. dev.   [95% conf. interval]
---------+--------------------------------------------------------------------
       x |     490        46.2     .745394        16.5    44.73543    47.66457
       y |     490        46.2     .745394        16.5    44.73543    47.66457
---------+--------------------------------------------------------------------
Combined |     980        46.2    .5268039    16.49157    45.16621     47.2338
---------+--------------------------------------------------------------------
    diff |                   0    1.054146               -2.068649    2.068649
------------------------------------------------------------------------------
    diff = mean(x) - mean(y)                                      t =   0.0000
H0: diff = 0                                     Degrees of freedom =      978

    Ha: diff < 0                 Ha: diff != 0                 Ha: diff > 0
 Pr(T < t) = 0.5000         Pr(|T| > |t|) = 1.0000          Pr(T > t) = 0.5000
This comparison was not significant at a .05 level.

Effect size based on mean comparison

                               Obs per group:
                                     Group 1 =        490
                                     Group 2 =        490
---------------------------------------------------------
        Effect size |   Estimate     [95% conf. interval]
--------------------+------------------------------------
          Cohen's d |          0    -.1252175    .1252175
         Hedges's g |          0    -.1251215    .1251215
---------------------------------------------------------
Using typical conventions of interpretation, this effect would be considered trivial.


FOR ILLUSTRATIVE PURPOSES ONLY
Information for Means, SDs, and Ns have been rounded.
These tests are crude and should not be referenced as exact differences.
Nominal Catholic vs. Cultural Catholic for age:

Two-sample t test with equal variances
------------------------------------------------------------------------------
         |     Obs        Mean    Std. err.   Std. dev.   [95% conf. interval]
---------+--------------------------------------------------------------------
       x |     490        46.2     .745394        16.5    44.73543    47.66457
       y |     750        49.6    .5477226          15    48.52474    50.67525
---------+--------------------------------------------------------------------
Combined |   1,240    48.25645    .4456165    15.69178     47.3822     49.1307
---------+--------------------------------------------------------------------
    diff |           -3.399998    .9067286               -5.178892   -1.621103
------------------------------------------------------------------------------
    diff = mean(x) - mean(y)                                      t =  -3.7497
H0: diff = 0                                     Degrees of freedom =     1238

    Ha: diff < 0                 Ha: diff != 0                 Ha: diff > 0
 Pr(T < t) = 0.0001         Pr(|T| > |t|) = 0.0002          Pr(T > t) = 0.9999
This comparison was significant at a .05 level.

Effect size based on mean comparison

                               Obs per group:
                                     Group 1 =        490
                                     Group 2 =        750
---------------------------------------------------------
        Effect size |   Estimate     [95% conf. interval]
--------------------+------------------------------------
          Cohen's d |  -.2178129    -.3319411   -.1035971
         Hedges's g |  -.2176809      -.33174   -.1035343
---------------------------------------------------------
Using typical conventions of interpretation, this effect would be considered small.


FOR ILLUSTRATIVE PURPOSES ONLY
Information for Means, SDs, and Ns have been rounded.
These tests are crude and should not be referenced as exact differences.
Nominal Catholic vs. Practicing Catholic for age:

Two-sample t test with equal variances
------------------------------------------------------------------------------
         |     Obs        Mean    Std. err.   Std. dev.   [95% conf. interval]
---------+--------------------------------------------------------------------
       x |     490        46.2     .745394        16.5    44.73543    47.66457
       y |     970        54.7     .513729          16    53.69185    55.70815
---------+--------------------------------------------------------------------
Combined |   1,460    51.84726    .4358837    16.65509    50.99224    52.70229
---------+--------------------------------------------------------------------
    diff |                -8.5    .8961628               -10.25791   -6.742094
------------------------------------------------------------------------------
    diff = mean(x) - mean(y)                                      t =  -9.4849
H0: diff = 0                                     Degrees of freedom =     1458

    Ha: diff < 0                 Ha: diff != 0                 Ha: diff > 0
 Pr(T < t) = 0.0000         Pr(|T| > |t|) = 0.0000          Pr(T > t) = 1.0000
This comparison was significant at a .05 level.

Effect size based on mean comparison

                               Obs per group:
                                     Group 1 =        490
                                     Group 2 =        970
---------------------------------------------------------
        Effect size |   Estimate     [95% conf. interval]
--------------------+------------------------------------
          Cohen's d |  -.5256837    -.6358865   -.4153058
         Hedges's g |  -.5254132    -.6355593   -.4150921
---------------------------------------------------------
Using typical conventions of interpretation, this effect would be considered medium.


FOR ILLUSTRATIVE PURPOSES ONLY
Information for Means, SDs, and Ns have been rounded.
These tests are crude and should not be referenced as exact differences.
Nominal Catholic vs. Committed Catholic for age:

Two-sample t test with equal variances
------------------------------------------------------------------------------
         |     Obs        Mean    Std. err.   Std. dev.   [95% conf. interval]
---------+--------------------------------------------------------------------
       x |     490        46.2     .745394        16.5    44.73543    47.66457
       y |     500        59.1    .7602631          17    57.60629    60.59371
---------+--------------------------------------------------------------------
Combined |     990    52.71515    .5703678     17.9462    51.59588    53.83442
---------+--------------------------------------------------------------------
    diff |               -12.9    1.065034               -14.98999   -10.81001
------------------------------------------------------------------------------
    diff = mean(x) - mean(y)                                      t = -12.1123
H0: diff = 0                                     Degrees of freedom =      988

    Ha: diff < 0                 Ha: diff != 0                 Ha: diff > 0
 Pr(T < t) = 0.0000         Pr(|T| > |t|) = 0.0000          Pr(T > t) = 1.0000
This comparison was significant at a .05 level.

Effect size based on mean comparison

                               Obs per group:
                                     Group 1 =        490
                                     Group 2 =        500
---------------------------------------------------------
        Effect size |   Estimate     [95% conf. interval]
--------------------+------------------------------------
          Cohen's d |  -.7699471     -.898896    -.640634
         Hedges's g |  -.7693624    -.8982134   -.6401476
---------------------------------------------------------
Using typical conventions of interpretation, this effect would be considered medium.


FOR ILLUSTRATIVE PURPOSES ONLY
Information for Means, SDs, and Ns have been rounded.
These tests are crude and should not be referenced as exact differences.
Nominal Catholic vs. Nominal Roman Catholic for age:

Two-sample t test with equal variances
------------------------------------------------------------------------------
         |     Obs        Mean    Std. err.   Std. dev.   [95% conf. interval]
---------+--------------------------------------------------------------------
       x |     490        46.2     .745394        16.5    44.73543    47.66457
       y |     350        48.4     .855236          16    46.71794    50.08207
---------+--------------------------------------------------------------------
Combined |     840    47.11667    .5630949    16.32004    46.01143    48.22191
---------+--------------------------------------------------------------------
    diff |           -2.200001    1.140317               -4.438213    .0382114
------------------------------------------------------------------------------
    diff = mean(x) - mean(y)                                      t =  -1.9293
H0: diff = 0                                     Degrees of freedom =      838

    Ha: diff < 0                 Ha: diff != 0                 Ha: diff > 0
 Pr(T < t) = 0.0270         Pr(|T| > |t|) = 0.0540          Pr(T > t) = 0.9730
This comparison was not significant at a .05 level.

Effect size based on mean comparison

                               Obs per group:
                                     Group 1 =        490
                                     Group 2 =        350
---------------------------------------------------------
        Effect size |   Estimate     [95% conf. interval]
--------------------+------------------------------------
          Cohen's d |  -.1350221     -.272303    .0023391
         Hedges's g |  -.1349012    -.2720592    .0023371
---------------------------------------------------------
Using typical conventions of interpretation, this effect would be considered trivial.


FOR ILLUSTRATIVE PURPOSES ONLY
Information for Means, SDs, and Ns have been rounded.
These tests are crude and should not be referenced as exact differences.
Nominal Catholic vs. Cultural Roman Catholic for age:

Two-sample t test with equal variances
------------------------------------------------------------------------------
         |     Obs        Mean    Std. err.   Std. dev.   [95% conf. interval]
---------+--------------------------------------------------------------------
       x |     490        46.2     .745394        16.5    44.73543    47.66457
       y |     610        52.4    .6923588        17.1     51.0403     53.7597
---------+--------------------------------------------------------------------
Combined |   1,100    49.63818    .5158206    17.10784    48.62608    50.65029
---------+--------------------------------------------------------------------
    diff |           -6.200001     1.02131                -8.20394   -4.196061
------------------------------------------------------------------------------
    diff = mean(x) - mean(y)                                      t =  -6.0706
H0: diff = 0                                     Degrees of freedom =     1098

    Ha: diff < 0                 Ha: diff != 0                 Ha: diff > 0
 Pr(T < t) = 0.0000         Pr(|T| > |t|) = 0.0000          Pr(T > t) = 1.0000
This comparison was significant at a .05 level.

Effect size based on mean comparison

                               Obs per group:
                                     Group 1 =        490
                                     Group 2 =        610
---------------------------------------------------------
        Effect size |   Estimate     [95% conf. interval]
--------------------+------------------------------------
          Cohen's d |   -.368271    -.4880817   -.2482953
         Hedges's g |  -.3680194    -.4877482   -.2481257
---------------------------------------------------------
Using typical conventions of interpretation, this effect would be considered small.


FOR ILLUSTRATIVE PURPOSES ONLY
Information for Means, SDs, and Ns have been rounded.
These tests are crude and should not be referenced as exact differences.
Nominal Catholic vs. Practicing Roman Catholic for age:

Two-sample t test with equal variances
------------------------------------------------------------------------------
         |     Obs        Mean    Std. err.   Std. dev.   [95% conf. interval]
---------+--------------------------------------------------------------------
       x |     490        46.2     .745394        16.5    44.73543    47.66457
       y |   1,200        56.7    .4849742        16.8    55.74851    57.65149
---------+--------------------------------------------------------------------
Combined |   1,690    53.65562    .4226514    17.37503    52.82665     54.4846
---------+--------------------------------------------------------------------
    diff |               -10.5    .8960369               -12.25746    -8.74254
------------------------------------------------------------------------------
    diff = mean(x) - mean(y)                                      t = -11.7183
H0: diff = 0                                     Degrees of freedom =     1688

    Ha: diff < 0                 Ha: diff != 0                 Ha: diff > 0
 Pr(T < t) = 0.0000         Pr(|T| > |t|) = 0.0000          Pr(T > t) = 1.0000
This comparison was significant at a .05 level.

Effect size based on mean comparison

                               Obs per group:
                                     Group 1 =        490
                                     Group 2 =      1,200
---------------------------------------------------------
        Effect size |   Estimate     [95% conf. interval]
--------------------+------------------------------------
          Cohen's d |  -.6282292    -.7353308   -.5209484
         Hedges's g |    -.62795     -.735004   -.5207169
---------------------------------------------------------
Using typical conventions of interpretation, this effect would be considered medium.


FOR ILLUSTRATIVE PURPOSES ONLY
Information for Means, SDs, and Ns have been rounded.
These tests are crude and should not be referenced as exact differences.
Nominal Catholic vs. Committed Roman Catholic for age:

Two-sample t test with equal variances
------------------------------------------------------------------------------
         |     Obs        Mean    Std. err.   Std. dev.   [95% conf. interval]
---------+--------------------------------------------------------------------
       x |     490        46.2     .745394        16.5    44.73543    47.66457
       y |   1,000        61.9    .5533986        17.5    60.81404    62.98596
---------+--------------------------------------------------------------------
Combined |   1,490    56.73691    .4841917    18.69005    55.78714    57.68668
---------+--------------------------------------------------------------------
    diff |               -15.7    .9472454               -17.55808   -13.84192
------------------------------------------------------------------------------
    diff = mean(x) - mean(y)                                      t = -16.5744
H0: diff = 0                                     Degrees of freedom =     1488

    Ha: diff < 0                 Ha: diff != 0                 Ha: diff > 0
 Pr(T < t) = 0.0000         Pr(|T| > |t|) = 0.0000          Pr(T > t) = 1.0000
This comparison was significant at a .05 level.

Effect size based on mean comparison

                               Obs per group:
                                     Group 1 =        490
                                     Group 2 =      1,000
---------------------------------------------------------
        Effect size |   Estimate     [95% conf. interval]
--------------------+------------------------------------
          Cohen's d |  -.9139707    -1.026786   -.8008726
         Hedges's g |    -.91351    -1.026269   -.8004688
---------------------------------------------------------
Using typical conventions of interpretation, this effect would be considered large.


FOR ILLUSTRATIVE PURPOSES ONLY
Information for Means, SDs, and Ns have been rounded.
These tests are crude and should not be referenced as exact differences.
Nominal Catholic vs. Practicing Protestant for age:

Two-sample t test with equal variances
------------------------------------------------------------------------------
         |     Obs        Mean    Std. err.   Std. dev.   [95% conf. interval]
---------+--------------------------------------------------------------------
       x |     490        46.2     .745394        16.5    44.73543    47.66457
       y |     290          64    .9747856        16.6    62.08142    65.91858
---------+--------------------------------------------------------------------
Combined |     780    52.81795     .667204    18.63399    51.50822    54.12768
---------+--------------------------------------------------------------------
    diff |               -17.8    1.225216               -20.20512   -15.39488
------------------------------------------------------------------------------
    diff = mean(x) - mean(y)                                      t = -14.5280
H0: diff = 0                                     Degrees of freedom =      778

    Ha: diff < 0                 Ha: diff != 0                 Ha: diff > 0
 Pr(T < t) = 0.0000         Pr(|T| > |t|) = 0.0000          Pr(T > t) = 1.0000
This comparison was significant at a .05 level.

Effect size based on mean comparison

                               Obs per group:
                                     Group 1 =        490
                                     Group 2 =        290
---------------------------------------------------------
        Effect size |   Estimate     [95% conf. interval]
--------------------+------------------------------------
          Cohen's d |   -1.07636    -1.230796   -.9213102
         Hedges's g |  -1.075322     -1.22961   -.9204217
---------------------------------------------------------
Using typical conventions of interpretation, this effect would be considered large.


FOR ILLUSTRATIVE PURPOSES ONLY
Information for Means, SDs, and Ns have been rounded.
These tests are crude and should not be referenced as exact differences.
Nominal Catholic vs. Committed Protestant for age:

Two-sample t test with equal variances
------------------------------------------------------------------------------
         |     Obs        Mean    Std. err.   Std. dev.   [95% conf. interval]
---------+--------------------------------------------------------------------
       x |     490        46.2     .745394        16.5    44.73543    47.66457
       y |     200        63.9    1.357645        19.2    61.22278    66.57722
---------+--------------------------------------------------------------------
Combined |     690    51.33044    .7265918    19.08601    49.90384    52.75704
---------+--------------------------------------------------------------------
    diff |               -17.7    1.453672               -20.55417   -14.84584
------------------------------------------------------------------------------
    diff = mean(x) - mean(y)                                      t = -12.1761
H0: diff = 0                                     Degrees of freedom =      688

    Ha: diff < 0                 Ha: diff != 0                 Ha: diff > 0
 Pr(T < t) = 0.0000         Pr(|T| > |t|) = 0.0000          Pr(T > t) = 1.0000
This comparison was significant at a .05 level.

Effect size based on mean comparison

                               Obs per group:
                                     Group 1 =        490
                                     Group 2 =        200
---------------------------------------------------------
        Effect size |   Estimate     [95% conf. interval]
--------------------+------------------------------------
          Cohen's d |  -1.021688    -1.194441   -.8482614
         Hedges's g |  -1.020574    -1.193139   -.8473363
---------------------------------------------------------
Using typical conventions of interpretation, this effect would be considered large.


FOR ILLUSTRATIVE PURPOSES ONLY
Information for Means, SDs, and Ns have been rounded.
These tests are crude and should not be referenced as exact differences.
Nominal Catholic vs. Cultural Anglican for age:

Two-sample t test with equal variances
------------------------------------------------------------------------------
         |     Obs        Mean    Std. err.   Std. dev.   [95% conf. interval]
---------+--------------------------------------------------------------------
       x |     490        46.2     .745394        16.5    44.73543    47.66457
       y |     240        55.3     1.16835        18.1    52.99842    57.60158
---------+--------------------------------------------------------------------
Combined |     730    49.19178    .6498953     17.5592    47.91589    50.46767
---------+--------------------------------------------------------------------
    diff |           -9.099998    1.342686                 -11.736      -6.464
------------------------------------------------------------------------------
    diff = mean(x) - mean(y)                                      t =  -6.7775
H0: diff = 0                                     Degrees of freedom =      728

    Ha: diff < 0                 Ha: diff != 0                 Ha: diff > 0
 Pr(T < t) = 0.0000         Pr(|T| > |t|) = 0.0000          Pr(T > t) = 1.0000
This comparison was significant at a .05 level.

Effect size based on mean comparison

                               Obs per group:
                                     Group 1 =        490
                                     Group 2 =        240
---------------------------------------------------------
        Effect size |   Estimate     [95% conf. interval]
--------------------+------------------------------------
          Cohen's d |  -.5339796    -.6906385   -.3769647
         Hedges's g |  -.5334293    -.6899267   -.3765762
---------------------------------------------------------
Using typical conventions of interpretation, this effect would be considered medium.


FOR ILLUSTRATIVE PURPOSES ONLY
Information for Means, SDs, and Ns have been rounded.
These tests are crude and should not be referenced as exact differences.
Nominal Catholic vs. Practicing Anglican for age:

Two-sample t test with equal variances
------------------------------------------------------------------------------
         |     Obs        Mean    Std. err.   Std. dev.   [95% conf. interval]
---------+--------------------------------------------------------------------
       x |     490        46.2     .745394        16.5    44.73543    47.66457
       y |     440        59.9    .6960277        14.6    58.53204    61.26796
---------+--------------------------------------------------------------------
Combined |     930    52.68172    .5592537    17.05494    51.58417    53.77927
---------+--------------------------------------------------------------------
    diff |               -13.7     1.02654               -15.71461   -11.68539
------------------------------------------------------------------------------
    diff = mean(x) - mean(y)                                      t = -13.3458
H0: diff = 0                                     Degrees of freedom =      928

    Ha: diff < 0                 Ha: diff != 0                 Ha: diff > 0
 Pr(T < t) = 0.0000         Pr(|T| > |t|) = 0.0000          Pr(T > t) = 1.0000
This comparison was significant at a .05 level.

Effect size based on mean comparison

                               Obs per group:
                                     Group 1 =        490
                                     Group 2 =        440
---------------------------------------------------------
        Effect size |   Estimate     [95% conf. interval]
--------------------+------------------------------------
          Cohen's d |  -.8765196    -1.011062   -.7415439
         Hedges's g |   -.875811    -1.010245   -.7409444
---------------------------------------------------------
Using typical conventions of interpretation, this effect would be considered large.


FOR ILLUSTRATIVE PURPOSES ONLY
Information for Means, SDs, and Ns have been rounded.
These tests are crude and should not be referenced as exact differences.
Nominal Catholic vs. Committed Anglican for age:

Two-sample t test with equal variances
------------------------------------------------------------------------------
         |     Obs        Mean    Std. err.   Std. dev.   [95% conf. interval]
---------+--------------------------------------------------------------------
       x |     490        46.2     .745394        16.5    44.73543    47.66457
       y |     300          64    .8833459        15.3    62.26164    65.73836
---------+--------------------------------------------------------------------
Combined |     790    52.95949     .648432    18.22544    51.68664    54.23235
---------+--------------------------------------------------------------------
    diff |               -17.8    1.176987                -20.1104    -15.4896
------------------------------------------------------------------------------
    diff = mean(x) - mean(y)                                      t = -15.1234
H0: diff = 0                                     Degrees of freedom =      788

    Ha: diff < 0                 Ha: diff != 0                 Ha: diff > 0
 Pr(T < t) = 0.0000         Pr(|T| > |t|) = 0.0000          Pr(T > t) = 1.0000
This comparison was significant at a .05 level.

Effect size based on mean comparison

                               Obs per group:
                                     Group 1 =        490
                                     Group 2 =        300
---------------------------------------------------------
        Effect size |   Estimate     [95% conf. interval]
--------------------+------------------------------------
          Cohen's d |  -1.108673    -1.262115   -.9546114
         Hedges's g |  -1.107617    -1.260914   -.9537025
---------------------------------------------------------
Using typical conventions of interpretation, this effect would be considered large.


FOR ILLUSTRATIVE PURPOSES ONLY
Information for Means, SDs, and Ns have been rounded.
These tests are crude and should not be referenced as exact differences.
Nominal Catholic vs. Practicing Christian for age:

Two-sample t test with equal variances
------------------------------------------------------------------------------
         |     Obs        Mean    Std. err.   Std. dev.   [95% conf. interval]
---------+--------------------------------------------------------------------
       x |     490        46.2     .745394        16.5    44.73543    47.66457
       y |     300          45    .8429314        14.6    43.34117    46.65883
---------+--------------------------------------------------------------------
Combined |     790     45.7443    .5623771     15.8067    44.64037    46.84824
---------+--------------------------------------------------------------------
    diff |            1.200001    1.158714                -1.07453    3.474531
------------------------------------------------------------------------------
    diff = mean(x) - mean(y)                                      t =   1.0356
H0: diff = 0                                     Degrees of freedom =      788

    Ha: diff < 0                 Ha: diff != 0                 Ha: diff > 0
 Pr(T < t) = 0.8497         Pr(|T| > |t|) = 0.3007          Pr(T > t) = 0.1503
This comparison was not significant at a .05 level.

Effect size based on mean comparison

                               Obs per group:
                                     Group 1 =        490
                                     Group 2 =        300
---------------------------------------------------------
        Effect size |   Estimate     [95% conf. interval]
--------------------+------------------------------------
          Cohen's d |   .0759207    -.0678344    .2196277
         Hedges's g |   .0758484    -.0677698    .2194186
---------------------------------------------------------
Using typical conventions of interpretation, this effect would be considered trivial.


FOR ILLUSTRATIVE PURPOSES ONLY
Information for Means, SDs, and Ns have been rounded.
These tests are crude and should not be referenced as exact differences.
Nominal Catholic vs. Committed Christian for age:

Two-sample t test with equal variances
------------------------------------------------------------------------------
         |     Obs        Mean    Std. err.   Std. dev.   [95% conf. interval]
---------+--------------------------------------------------------------------
       x |     490        46.2     .745394        16.5    44.73543    47.66457
       y |     400        48.2         .72        14.4    46.78453    49.61547
---------+--------------------------------------------------------------------
Combined |     890    47.09888    .5233973    15.61444    46.07164    48.12612
---------+--------------------------------------------------------------------
    diff |                  -2    1.050639               -4.062025     .062025
------------------------------------------------------------------------------
    diff = mean(x) - mean(y)                                      t =  -1.9036
H0: diff = 0                                     Degrees of freedom =      888

    Ha: diff < 0                 Ha: diff != 0                 Ha: diff > 0
 Pr(T < t) = 0.0286         Pr(|T| > |t|) = 0.0573          Pr(T > t) = 0.9714
This comparison was not significant at a .05 level.

Effect size based on mean comparison

                               Obs per group:
                                     Group 1 =        490
                                     Group 2 =        400
---------------------------------------------------------
        Effect size |   Estimate     [95% conf. interval]
--------------------+------------------------------------
          Cohen's d |  -.1282754    -.2604473    .0039686
         Hedges's g |   -.128167    -.2602273    .0039652
---------------------------------------------------------
Using typical conventions of interpretation, this effect would be considered trivial.


FOR ILLUSTRATIVE PURPOSES ONLY
Information for Means, SDs, and Ns have been rounded.
These tests are crude and should not be referenced as exact differences.
Nominal Catholic vs. Cultural United Church for age:

Two-sample t test with equal variances
------------------------------------------------------------------------------
         |     Obs        Mean    Std. err.   Std. dev.   [95% conf. interval]
---------+--------------------------------------------------------------------
       x |     490        46.2     .745394        16.5    44.73543    47.66457
       y |     260        57.4    .8682431          14    55.69029    59.10972
---------+--------------------------------------------------------------------
Combined |     750    50.08267    .6043932    16.55199    48.89616    51.26917
---------+--------------------------------------------------------------------
    diff |               -11.2    1.203038               -13.56173   -8.838269
------------------------------------------------------------------------------
    diff = mean(x) - mean(y)                                      t =  -9.3098
H0: diff = 0                                     Degrees of freedom =      748

    Ha: diff < 0                 Ha: diff != 0                 Ha: diff > 0
 Pr(T < t) = 0.0000         Pr(|T| > |t|) = 0.0000          Pr(T > t) = 1.0000
This comparison was significant at a .05 level.

Effect size based on mean comparison

                               Obs per group:
                                     Group 1 =        490
                                     Group 2 =        260
---------------------------------------------------------
        Effect size |   Estimate     [95% conf. interval]
--------------------+------------------------------------
          Cohen's d |  -.7143068    -.8687553   -.5594056
         Hedges's g |  -.7135903    -.8678839   -.5588445
---------------------------------------------------------
Using typical conventions of interpretation, this effect would be considered medium.


FOR ILLUSTRATIVE PURPOSES ONLY
Information for Means, SDs, and Ns have been rounded.
These tests are crude and should not be referenced as exact differences.
Nominal Catholic vs. Practicing United Church for age:

Two-sample t test with equal variances
------------------------------------------------------------------------------
         |     Obs        Mean    Std. err.   Std. dev.   [95% conf. interval]
---------+--------------------------------------------------------------------
       x |     490        46.2     .745394        16.5    44.73543    47.66457
       y |     480        61.8    .6846532          15     60.4547    63.14529
---------+--------------------------------------------------------------------
Combined |     970    53.91959    .5648725    17.59285    52.81107     55.0281
---------+--------------------------------------------------------------------
    diff |               -15.6    1.013101               -17.58813   -13.61187
------------------------------------------------------------------------------
    diff = mean(x) - mean(y)                                      t = -15.3983
H0: diff = 0                                     Degrees of freedom =      968

    Ha: diff < 0                 Ha: diff != 0                 Ha: diff > 0
 Pr(T < t) = 0.0000         Pr(|T| > |t|) = 0.0000          Pr(T > t) = 1.0000
This comparison was significant at a .05 level.

Effect size based on mean comparison

                               Obs per group:
                                     Group 1 =        490
                                     Group 2 =        480
---------------------------------------------------------
        Effect size |   Estimate     [95% conf. interval]
--------------------+------------------------------------
          Cohen's d |  -.9888698    -1.121992   -.8552896
         Hedges's g |  -.9881034    -1.121122   -.8546267
---------------------------------------------------------
Using typical conventions of interpretation, this effect would be considered large.


FOR ILLUSTRATIVE PURPOSES ONLY
Information for Means, SDs, and Ns have been rounded.
These tests are crude and should not be referenced as exact differences.
Nominal Catholic vs. Committed United Church for age:

Two-sample t test with equal variances
------------------------------------------------------------------------------
         |     Obs        Mean    Std. err.   Std. dev.   [95% conf. interval]
---------+--------------------------------------------------------------------
       x |     490        46.2     .745394        16.5    44.73543    47.66457
       y |     270        67.9    .8580987        14.1    66.21056    69.58945
---------+--------------------------------------------------------------------
Combined |     760    53.90921    .6823558    18.81125    52.56968    55.24874
---------+--------------------------------------------------------------------
    diff |               -21.7    1.189214               -24.03454   -19.36546
------------------------------------------------------------------------------
    diff = mean(x) - mean(y)                                      t = -18.2474
H0: diff = 0                                     Degrees of freedom =      758

    Ha: diff < 0                 Ha: diff != 0                 Ha: diff > 0
 Pr(T < t) = 0.0000         Pr(|T| > |t|) = 0.0000          Pr(T > t) = 1.0000
This comparison was significant at a .05 level.

Effect size based on mean comparison

                               Obs per group:
                                     Group 1 =        490
                                     Group 2 =        270
---------------------------------------------------------
        Effect size |   Estimate     [95% conf. interval]
--------------------+------------------------------------
          Cohen's d |  -1.383014    -1.546686   -1.218586
         Hedges's g |  -1.381646    -1.545156    -1.21738
---------------------------------------------------------
Using typical conventions of interpretation, this effect would be considered large.


FOR ILLUSTRATIVE PURPOSES ONLY
Information for Means, SDs, and Ns have been rounded.
These tests are crude and should not be referenced as exact differences.
Nominal Catholic vs. Nonreligious for age:

Two-sample t test with equal variances
------------------------------------------------------------------------------
         |     Obs        Mean    Std. err.   Std. dev.   [95% conf. interval]
---------+--------------------------------------------------------------------
       x |     490        46.2     .745394        16.5    44.73543    47.66457
       y |   1,330        44.5    .4195325        15.3    43.67698    45.32302
---------+--------------------------------------------------------------------
Combined |   1,820    44.95769    .3667415    15.64573    44.23841    45.67697
---------+--------------------------------------------------------------------
    diff |            1.700001    .8260792                .0798366    3.320165
------------------------------------------------------------------------------
    diff = mean(x) - mean(y)                                      t =   2.0579
H0: diff = 0                                     Degrees of freedom =     1818

    Ha: diff < 0                 Ha: diff != 0                 Ha: diff > 0
 Pr(T < t) = 0.9801         Pr(|T| > |t|) = 0.0397          Pr(T > t) = 0.0199
This comparison was significant at a .05 level.

Effect size based on mean comparison

                               Obs per group:
                                     Group 1 =        490
                                     Group 2 =      1,330
---------------------------------------------------------
        Effect size |   Estimate     [95% conf. interval]
--------------------+------------------------------------
          Cohen's d |   .1087525     .0051011     .212374
         Hedges's g |   .1087076      .005099    .2122864
---------------------------------------------------------
Using typical conventions of interpretation, this effect would be considered trivial.


FOR ILLUSTRATIVE PURPOSES ONLY
Information for Means, SDs, and Ns have been rounded.
These tests are crude and should not be referenced as exact differences.
Cultural Catholic vs. Nominal Catholic for age:

Two-sample t test with equal variances
------------------------------------------------------------------------------
         |     Obs        Mean    Std. err.   Std. dev.   [95% conf. interval]
---------+--------------------------------------------------------------------
       x |     750        49.6    .5477226          15    48.52474    50.67525
       y |     490        46.2     .745394        16.5    44.73543    47.66457
---------+--------------------------------------------------------------------
Combined |   1,240    48.25645    .4456165    15.69178     47.3822     49.1307
---------+--------------------------------------------------------------------
    diff |            3.399998    .9067286                1.621103    5.178892
------------------------------------------------------------------------------
    diff = mean(x) - mean(y)                                      t =   3.7497
H0: diff = 0                                     Degrees of freedom =     1238

    Ha: diff < 0                 Ha: diff != 0                 Ha: diff > 0
 Pr(T < t) = 0.9999         Pr(|T| > |t|) = 0.0002          Pr(T > t) = 0.0001
This comparison was significant at a .05 level.

Effect size based on mean comparison

                               Obs per group:
                                     Group 1 =        750
                                     Group 2 =        490
---------------------------------------------------------
        Effect size |   Estimate     [95% conf. interval]
--------------------+------------------------------------
          Cohen's d |   .2178129     .1035971    .3319411
         Hedges's g |   .2176809     .1035343      .33174
---------------------------------------------------------
Using typical conventions of interpretation, this effect would be considered small.


FOR ILLUSTRATIVE PURPOSES ONLY
Information for Means, SDs, and Ns have been rounded.
These tests are crude and should not be referenced as exact differences.
Cultural Catholic vs. Cultural Catholic for age:

Two-sample t test with equal variances
------------------------------------------------------------------------------
         |     Obs        Mean    Std. err.   Std. dev.   [95% conf. interval]
---------+--------------------------------------------------------------------
       x |     750        49.6    .5477226          15    48.52474    50.67525
       y |     750        49.6    .5477226          15    48.52474    50.67525
---------+--------------------------------------------------------------------
Combined |   1,500        49.6    .3871691      14.995    48.84055    50.35945
---------+--------------------------------------------------------------------
    diff |                   0    .7745967               -1.519409    1.519409
------------------------------------------------------------------------------
    diff = mean(x) - mean(y)                                      t =   0.0000
H0: diff = 0                                     Degrees of freedom =     1498

    Ha: diff < 0                 Ha: diff != 0                 Ha: diff > 0
 Pr(T < t) = 0.5000         Pr(|T| > |t|) = 1.0000          Pr(T > t) = 0.5000
This comparison was not significant at a .05 level.

Effect size based on mean comparison

                               Obs per group:
                                     Group 1 =        750
                                     Group 2 =        750
---------------------------------------------------------
        Effect size |   Estimate     [95% conf. interval]
--------------------+------------------------------------
          Cohen's d |          0    -.1012121    .1012121
         Hedges's g |          0    -.1011614    .1011614
---------------------------------------------------------
Using typical conventions of interpretation, this effect would be considered trivial.


FOR ILLUSTRATIVE PURPOSES ONLY
Information for Means, SDs, and Ns have been rounded.
These tests are crude and should not be referenced as exact differences.
Cultural Catholic vs. Practicing Catholic for age:

Two-sample t test with equal variances
------------------------------------------------------------------------------
         |     Obs        Mean    Std. err.   Std. dev.   [95% conf. interval]
---------+--------------------------------------------------------------------
       x |     750        49.6    .5477226          15    48.52474    50.67525
       y |     970        54.7     .513729          16    53.69185    55.70815
---------+--------------------------------------------------------------------
Combined |   1,720    52.47616    .3802873    15.77161    51.73029    53.22204
---------+--------------------------------------------------------------------
    diff |           -5.100002    .7571642               -6.585063   -3.614942
------------------------------------------------------------------------------
    diff = mean(x) - mean(y)                                      t =  -6.7357
H0: diff = 0                                     Degrees of freedom =     1718

    Ha: diff < 0                 Ha: diff != 0                 Ha: diff > 0
 Pr(T < t) = 0.0000         Pr(|T| > |t|) = 0.0000          Pr(T > t) = 1.0000
This comparison was significant at a .05 level.

Effect size based on mean comparison

                               Obs per group:
                                     Group 1 =        750
                                     Group 2 =        970
---------------------------------------------------------
        Effect size |   Estimate     [95% conf. interval]
--------------------+------------------------------------
          Cohen's d |  -.3275126    -.4233932   -.2315379
         Hedges's g |  -.3273696    -.4232084   -.2314368
---------------------------------------------------------
Using typical conventions of interpretation, this effect would be considered small.


FOR ILLUSTRATIVE PURPOSES ONLY
Information for Means, SDs, and Ns have been rounded.
These tests are crude and should not be referenced as exact differences.
Cultural Catholic vs. Committed Catholic for age:

Two-sample t test with equal variances
------------------------------------------------------------------------------
         |     Obs        Mean    Std. err.   Std. dev.   [95% conf. interval]
---------+--------------------------------------------------------------------
       x |     750        49.6    .5477226          15    48.52474    50.67525
       y |     500        59.1    .7602631          17    57.60629    60.59371
---------+--------------------------------------------------------------------
Combined |   1,250        53.4    .4665331    16.49444    52.48472    54.31527
---------+--------------------------------------------------------------------
    diff |                -9.5     .913947               -11.29304   -7.706958
------------------------------------------------------------------------------
    diff = mean(x) - mean(y)                                      t = -10.3945
H0: diff = 0                                     Degrees of freedom =     1248

    Ha: diff < 0                 Ha: diff != 0                 Ha: diff > 0
 Pr(T < t) = 0.0000         Pr(|T| > |t|) = 0.0000          Pr(T > t) = 1.0000
This comparison was significant at a .05 level.

Effect size based on mean comparison

                               Obs per group:
                                     Group 1 =        750
                                     Group 2 =        500
---------------------------------------------------------
        Effect size |   Estimate     [95% conf. interval]
--------------------+------------------------------------
          Cohen's d |  -.6001253    -.7155912   -.4844285
         Hedges's g |  -.5997646     -.715161   -.4841373
---------------------------------------------------------
Using typical conventions of interpretation, this effect would be considered medium.


FOR ILLUSTRATIVE PURPOSES ONLY
Information for Means, SDs, and Ns have been rounded.
These tests are crude and should not be referenced as exact differences.
Cultural Catholic vs. Nominal Roman Catholic for age:

Two-sample t test with equal variances
------------------------------------------------------------------------------
         |     Obs        Mean    Std. err.   Std. dev.   [95% conf. interval]
---------+--------------------------------------------------------------------
       x |     750        49.6    .5477226          15    48.52474    50.67525
       y |     350        48.4     .855236          16    46.71794    50.08207
---------+--------------------------------------------------------------------
Combined |   1,100    49.21818    .4621613    15.32816    48.31136      50.125
---------+--------------------------------------------------------------------
    diff |            1.199997    .9920421               -.7465154    3.146509
------------------------------------------------------------------------------
    diff = mean(x) - mean(y)                                      t =   1.2096
H0: diff = 0                                     Degrees of freedom =     1098

    Ha: diff < 0                 Ha: diff != 0                 Ha: diff > 0
 Pr(T < t) = 0.8867         Pr(|T| > |t|) = 0.2267          Pr(T > t) = 0.1133
This comparison was not significant at a .05 level.

Effect size based on mean comparison

                               Obs per group:
                                     Group 1 =        750
                                     Group 2 =        350
---------------------------------------------------------
        Effect size |   Estimate     [95% conf. interval]
--------------------+------------------------------------
          Cohen's d |   .0783036    -.0486326    .2052041
         Hedges's g |   .0782501    -.0485993    .2050639
---------------------------------------------------------
Using typical conventions of interpretation, this effect would be considered trivial.


FOR ILLUSTRATIVE PURPOSES ONLY
Information for Means, SDs, and Ns have been rounded.
These tests are crude and should not be referenced as exact differences.
Cultural Catholic vs. Cultural Roman Catholic for age:

Two-sample t test with equal variances
------------------------------------------------------------------------------
         |     Obs        Mean    Std. err.   Std. dev.   [95% conf. interval]
---------+--------------------------------------------------------------------
       x |     750        49.6    .5477226          15    48.52474    50.67525
       y |     610        52.4    .6923588        17.1     51.0403     53.7597
---------+--------------------------------------------------------------------
Combined |   1,360    50.85588    .4346932    16.03069    50.00314    51.70862
---------+--------------------------------------------------------------------
    diff |           -2.800003    .8710438                -4.50874   -1.091266
------------------------------------------------------------------------------
    diff = mean(x) - mean(y)                                      t =  -3.2145
H0: diff = 0                                     Degrees of freedom =     1358

    Ha: diff < 0                 Ha: diff != 0                 Ha: diff > 0
 Pr(T < t) = 0.0007         Pr(|T| > |t|) = 0.0013          Pr(T > t) = 0.9993
This comparison was significant at a .05 level.

Effect size based on mean comparison

                               Obs per group:
                                     Group 1 =        750
                                     Group 2 =        610
---------------------------------------------------------
        Effect size |   Estimate     [95% conf. interval]
--------------------+------------------------------------
          Cohen's d |  -.1752639    -.2822965    -.068167
         Hedges's g |  -.1751671    -.2821405   -.0681293
---------------------------------------------------------
Using typical conventions of interpretation, this effect would be considered trivial.


FOR ILLUSTRATIVE PURPOSES ONLY
Information for Means, SDs, and Ns have been rounded.
These tests are crude and should not be referenced as exact differences.
Cultural Catholic vs. Practicing Roman Catholic for age:

Two-sample t test with equal variances
------------------------------------------------------------------------------
         |     Obs        Mean    Std. err.   Std. dev.   [95% conf. interval]
---------+--------------------------------------------------------------------
       x |     750        49.6    .5477226          15    48.52474    50.67525
       y |   1,200        56.7    .4849742        16.8    55.74851    57.65149
---------+--------------------------------------------------------------------
Combined |   1,950    53.96923    .3735041    16.49349    53.23672    54.70174
---------+--------------------------------------------------------------------
    diff |           -7.100002    .7508892               -8.572633   -5.627371
------------------------------------------------------------------------------
    diff = mean(x) - mean(y)                                      t =  -9.4555
H0: diff = 0                                     Degrees of freedom =     1948

    Ha: diff < 0                 Ha: diff != 0                 Ha: diff > 0
 Pr(T < t) = 0.0000         Pr(|T| > |t|) = 0.0000          Pr(T > t) = 1.0000
This comparison was significant at a .05 level.

Effect size based on mean comparison

                               Obs per group:
                                     Group 1 =        750
                                     Group 2 =      1,200
---------------------------------------------------------
        Effect size |   Estimate     [95% conf. interval]
--------------------+------------------------------------
          Cohen's d |  -.4401277    -.5323445   -.3478003
         Hedges's g |  -.4399582    -.5321395   -.3476664
---------------------------------------------------------
Using typical conventions of interpretation, this effect would be considered small.


FOR ILLUSTRATIVE PURPOSES ONLY
Information for Means, SDs, and Ns have been rounded.
These tests are crude and should not be referenced as exact differences.
Cultural Catholic vs. Committed Roman Catholic for age:

Two-sample t test with equal variances
------------------------------------------------------------------------------
         |     Obs        Mean    Std. err.   Std. dev.   [95% conf. interval]
---------+--------------------------------------------------------------------
       x |     750        49.6    .5477226          15    48.52474    50.67525
       y |   1,000        61.9    .5533986        17.5    60.81404    62.98596
---------+--------------------------------------------------------------------
Combined |   1,750    56.62857    .4197631    17.55995    55.80528    57.45186
---------+--------------------------------------------------------------------
    diff |               -12.3    .7958322               -13.86089   -10.73912
------------------------------------------------------------------------------
    diff = mean(x) - mean(y)                                      t = -15.4555
H0: diff = 0                                     Degrees of freedom =     1748

    Ha: diff < 0                 Ha: diff != 0                 Ha: diff > 0
 Pr(T < t) = 0.0000         Pr(|T| > |t|) = 0.0000          Pr(T > t) = 1.0000
This comparison was significant at a .05 level.

Effect size based on mean comparison

                               Obs per group:
                                     Group 1 =        750
                                     Group 2 =      1,000
---------------------------------------------------------
        Effect size |   Estimate     [95% conf. interval]
--------------------+------------------------------------
          Cohen's d |  -.7465727    -.8443283   -.6486166
         Hedges's g |  -.7462524    -.8439659   -.6483383
---------------------------------------------------------
Using typical conventions of interpretation, this effect would be considered medium.


FOR ILLUSTRATIVE PURPOSES ONLY
Information for Means, SDs, and Ns have been rounded.
These tests are crude and should not be referenced as exact differences.
Cultural Catholic vs. Practicing Protestant for age:

Two-sample t test with equal variances
------------------------------------------------------------------------------
         |     Obs        Mean    Std. err.   Std. dev.   [95% conf. interval]
---------+--------------------------------------------------------------------
       x |     750        49.6    .5477226          15    48.52474    50.67525
       y |     290          64    .9747856        16.6    62.08142    65.91858
---------+--------------------------------------------------------------------
Combined |   1,040    53.61538    .5194164    16.75068    52.59616    54.63461
---------+--------------------------------------------------------------------
    diff |               -14.4    1.069192               -16.49803   -12.30198
------------------------------------------------------------------------------
    diff = mean(x) - mean(y)                                      t = -13.4681
H0: diff = 0                                     Degrees of freedom =     1038

    Ha: diff < 0                 Ha: diff != 0                 Ha: diff > 0
 Pr(T < t) = 0.0000         Pr(|T| > |t|) = 0.0000          Pr(T > t) = 1.0000
This comparison was significant at a .05 level.

Effect size based on mean comparison

                               Obs per group:
                                     Group 1 =        750
                                     Group 2 =        290
---------------------------------------------------------
        Effect size |   Estimate     [95% conf. interval]
--------------------+------------------------------------
          Cohen's d |  -.9313088    -1.072427   -.7897761
         Hedges's g |  -.9306357    -1.071652   -.7892053
---------------------------------------------------------
Using typical conventions of interpretation, this effect would be considered large.


FOR ILLUSTRATIVE PURPOSES ONLY
Information for Means, SDs, and Ns have been rounded.
These tests are crude and should not be referenced as exact differences.
Cultural Catholic vs. Committed Protestant for age:

Two-sample t test with equal variances
------------------------------------------------------------------------------
         |     Obs        Mean    Std. err.   Std. dev.   [95% conf. interval]
---------+--------------------------------------------------------------------
       x |     750        49.6    .5477226          15    48.52474    50.67525
       y |     200        63.9    1.357645        19.2    61.22278    66.57722
---------+--------------------------------------------------------------------
Combined |     950    52.61053    .5514636    16.99725     51.5283    53.69275
---------+--------------------------------------------------------------------
    diff |               -14.3    1.271206               -16.79471    -11.8053
------------------------------------------------------------------------------
    diff = mean(x) - mean(y)                                      t = -11.2492
H0: diff = 0                                     Degrees of freedom =      948

    Ha: diff < 0                 Ha: diff != 0                 Ha: diff > 0
 Pr(T < t) = 0.0000         Pr(|T| > |t|) = 0.0000          Pr(T > t) = 1.0000
This comparison was significant at a .05 level.

Effect size based on mean comparison

                               Obs per group:
                                     Group 1 =        750
                                     Group 2 =        200
---------------------------------------------------------
        Effect size |   Estimate     [95% conf. interval]
--------------------+------------------------------------
          Cohen's d |  -.8952337     -1.05611   -.7339135
         Hedges's g |  -.8945252    -1.055274   -.7333327
---------------------------------------------------------
Using typical conventions of interpretation, this effect would be considered large.


FOR ILLUSTRATIVE PURPOSES ONLY
Information for Means, SDs, and Ns have been rounded.
These tests are crude and should not be referenced as exact differences.
Cultural Catholic vs. Cultural Anglican for age:

Two-sample t test with equal variances
------------------------------------------------------------------------------
         |     Obs        Mean    Std. err.   Std. dev.   [95% conf. interval]
---------+--------------------------------------------------------------------
       x |     750        49.6    .5477226          15    48.52474    50.67525
       y |     240        55.3     1.16835        18.1    52.99842    57.60158
---------+--------------------------------------------------------------------
Combined |     990    50.98182    .5080583    15.98568    49.98482    51.97881
---------+--------------------------------------------------------------------
    diff |           -5.700001    1.172186                -8.00026   -3.399741
------------------------------------------------------------------------------
    diff = mean(x) - mean(y)                                      t =  -4.8627
H0: diff = 0                                     Degrees of freedom =      988

    Ha: diff < 0                 Ha: diff != 0                 Ha: diff > 0
 Pr(T < t) = 0.0000         Pr(|T| > |t|) = 0.0000          Pr(T > t) = 1.0000
This comparison was significant at a .05 level.

Effect size based on mean comparison

                               Obs per group:
                                     Group 1 =        750
                                     Group 2 =        240
---------------------------------------------------------
        Effect size |   Estimate     [95% conf. interval]
--------------------+------------------------------------
          Cohen's d |  -.3606284    -.5067599   -.2143164
         Hedges's g |  -.3603545    -.5063751   -.2141537
---------------------------------------------------------
Using typical conventions of interpretation, this effect would be considered small.


FOR ILLUSTRATIVE PURPOSES ONLY
Information for Means, SDs, and Ns have been rounded.
These tests are crude and should not be referenced as exact differences.
Cultural Catholic vs. Practicing Anglican for age:

Two-sample t test with equal variances
------------------------------------------------------------------------------
         |     Obs        Mean    Std. err.   Std. dev.   [95% conf. interval]
---------+--------------------------------------------------------------------
       x |     750        49.6    .5477226          15    48.52474    50.67525
       y |     440        59.9    .6960277        14.6    58.53204    61.26796
---------+--------------------------------------------------------------------
Combined |   1,190     53.4084    .4539117    15.65831    52.51785    54.29896
---------+--------------------------------------------------------------------
    diff |               -10.3    .8919565               -12.04999   -8.550018
------------------------------------------------------------------------------
    diff = mean(x) - mean(y)                                      t = -11.5477
H0: diff = 0                                     Degrees of freedom =     1188

    Ha: diff < 0                 Ha: diff != 0                 Ha: diff > 0
 Pr(T < t) = 0.0000         Pr(|T| > |t|) = 0.0000          Pr(T > t) = 1.0000
This comparison was significant at a .05 level.

Effect size based on mean comparison

                               Obs per group:
                                     Group 1 =        750
                                     Group 2 =        440
---------------------------------------------------------
        Effect size |   Estimate     [95% conf. interval]
--------------------+------------------------------------
          Cohen's d |  -.6934421    -.8142573   -.5723498
         Hedges's g |  -.6930042    -.8137431   -.5719883
---------------------------------------------------------
Using typical conventions of interpretation, this effect would be considered medium.


FOR ILLUSTRATIVE PURPOSES ONLY
Information for Means, SDs, and Ns have been rounded.
These tests are crude and should not be referenced as exact differences.
Cultural Catholic vs. Committed Anglican for age:

Two-sample t test with equal variances
------------------------------------------------------------------------------
         |     Obs        Mean    Std. err.   Std. dev.   [95% conf. interval]
---------+--------------------------------------------------------------------
       x |     750        49.6    .5477226          15    48.52474    50.67525
       y |     300          64    .8833459        15.3    62.26164    65.73836
---------+--------------------------------------------------------------------
Combined |   1,050    53.71428    .5068438    16.42362    52.71974    54.70883
---------+--------------------------------------------------------------------
    diff |               -14.4    1.030584               -16.42224   -12.37776
------------------------------------------------------------------------------
    diff = mean(x) - mean(y)                                      t = -13.9727
H0: diff = 0                                     Degrees of freedom =     1048

    Ha: diff < 0                 Ha: diff != 0                 Ha: diff > 0
 Pr(T < t) = 0.0000         Pr(|T| > |t|) = 0.0000          Pr(T > t) = 1.0000
This comparison was significant at a .05 level.

Effect size based on mean comparison

                               Obs per group:
                                     Group 1 =        750
                                     Group 2 =        300
---------------------------------------------------------
        Effect size |   Estimate     [95% conf. interval]
--------------------+------------------------------------
          Cohen's d |  -.9545148    -1.094292    -.814319
         Hedges's g |  -.9538315    -1.093509   -.8137361
---------------------------------------------------------
Using typical conventions of interpretation, this effect would be considered large.


FOR ILLUSTRATIVE PURPOSES ONLY
Information for Means, SDs, and Ns have been rounded.
These tests are crude and should not be referenced as exact differences.
Cultural Catholic vs. Practicing Christian for age:

Two-sample t test with equal variances
------------------------------------------------------------------------------
         |     Obs        Mean    Std. err.   Std. dev.   [95% conf. interval]
---------+--------------------------------------------------------------------
       x |     750        49.6    .5477226          15    48.52474    50.67525
       y |     300          45    .8429314        14.6    43.34117    46.65883
---------+--------------------------------------------------------------------
Combined |   1,050    48.28571    .4636637    15.02442     47.3759    49.19553
---------+--------------------------------------------------------------------
    diff |            4.599998    1.016974                2.604462    6.595535
------------------------------------------------------------------------------
    diff = mean(x) - mean(y)                                      t =   4.5232
H0: diff = 0                                     Degrees of freedom =     1048

    Ha: diff < 0                 Ha: diff != 0                 Ha: diff > 0
 Pr(T < t) = 1.0000         Pr(|T| > |t|) = 0.0000          Pr(T > t) = 0.0000
This comparison was significant at a .05 level.

Effect size based on mean comparison

                               Obs per group:
                                     Group 1 =        750
                                     Group 2 =        300
---------------------------------------------------------
        Effect size |   Estimate     [95% conf. interval]
--------------------+------------------------------------
          Cohen's d |   .3089949     .1743791    .4434646
         Hedges's g |   .3087737     .1742543    .4431471
---------------------------------------------------------
Using typical conventions of interpretation, this effect would be considered small.


FOR ILLUSTRATIVE PURPOSES ONLY
Information for Means, SDs, and Ns have been rounded.
These tests are crude and should not be referenced as exact differences.
Cultural Catholic vs. Committed Christian for age:

Two-sample t test with equal variances
------------------------------------------------------------------------------
         |     Obs        Mean    Std. err.   Std. dev.   [95% conf. interval]
---------+--------------------------------------------------------------------
       x |     750        49.6    .5477226          15    48.52474    50.67525
       y |     400        48.2         .72        14.4    46.78453    49.61547
---------+--------------------------------------------------------------------
Combined |   1,150    49.11304    .4365114    14.80282    48.25659    49.96949
---------+--------------------------------------------------------------------
    diff |            1.399998    .9159683               -.3971619    3.197157
------------------------------------------------------------------------------
    diff = mean(x) - mean(y)                                      t =   1.5284
H0: diff = 0                                     Degrees of freedom =     1148

    Ha: diff < 0                 Ha: diff != 0                 Ha: diff > 0
 Pr(T < t) = 0.9367         Pr(|T| > |t|) = 0.1267          Pr(T > t) = 0.0633
This comparison was not significant at a .05 level.

Effect size based on mean comparison

                               Obs per group:
                                     Group 1 =        750
                                     Group 2 =        400
---------------------------------------------------------
        Effect size |   Estimate     [95% conf. interval]
--------------------+------------------------------------
          Cohen's d |   .0946314       -.0268    .2160216
         Hedges's g |   .0945695    -.0267824    .2158804
---------------------------------------------------------
Using typical conventions of interpretation, this effect would be considered trivial.


FOR ILLUSTRATIVE PURPOSES ONLY
Information for Means, SDs, and Ns have been rounded.
These tests are crude and should not be referenced as exact differences.
Cultural Catholic vs. Cultural United Church for age:

Two-sample t test with equal variances
------------------------------------------------------------------------------
         |     Obs        Mean    Std. err.   Std. dev.   [95% conf. interval]
---------+--------------------------------------------------------------------
       x |     750        49.6    .5477226          15    48.52474    50.67525
       y |     260        57.4    .8682431          14    55.69029    59.10972
---------+--------------------------------------------------------------------
Combined |   1,010    51.60792    .4761381    15.13191    50.67359    52.54225
---------+--------------------------------------------------------------------
    diff |           -7.800003    1.061504               -9.883013   -5.716993
------------------------------------------------------------------------------
    diff = mean(x) - mean(y)                                      t =  -7.3481
H0: diff = 0                                     Degrees of freedom =     1008

    Ha: diff < 0                 Ha: diff != 0                 Ha: diff > 0
 Pr(T < t) = 0.0000         Pr(|T| > |t|) = 0.0000          Pr(T > t) = 1.0000
This comparison was significant at a .05 level.

Effect size based on mean comparison

                               Obs per group:
                                     Group 1 =        750
                                     Group 2 =        260
---------------------------------------------------------
        Effect size |   Estimate     [95% conf. interval]
--------------------+------------------------------------
          Cohen's d |  -.5288306    -.6716347   -.3857708
         Hedges's g |  -.5284371    -.6711348   -.3854837
---------------------------------------------------------
Using typical conventions of interpretation, this effect would be considered medium.


FOR ILLUSTRATIVE PURPOSES ONLY
Information for Means, SDs, and Ns have been rounded.
These tests are crude and should not be referenced as exact differences.
Cultural Catholic vs. Practicing United Church for age:

Two-sample t test with equal variances
------------------------------------------------------------------------------
         |     Obs        Mean    Std. err.   Std. dev.   [95% conf. interval]
---------+--------------------------------------------------------------------
       x |     750        49.6    .5477226          15    48.52474    50.67525
       y |     480        61.8    .6846532          15     60.4547    63.14529
---------+--------------------------------------------------------------------
Combined |   1,230    54.36097    .4599954    16.13266    53.45851    55.26344
---------+--------------------------------------------------------------------
    diff |               -12.2    .8767839               -13.92016   -10.47984
------------------------------------------------------------------------------
    diff = mean(x) - mean(y)                                      t = -13.9145
H0: diff = 0                                     Degrees of freedom =     1228

    Ha: diff < 0                 Ha: diff != 0                 Ha: diff > 0
 Pr(T < t) = 0.0000         Pr(|T| > |t|) = 0.0000          Pr(T > t) = 1.0000
This comparison was significant at a .05 level.

Effect size based on mean comparison

                               Obs per group:
                                     Group 1 =        750
                                     Group 2 =        480
---------------------------------------------------------
        Effect size |   Estimate     [95% conf. interval]
--------------------+------------------------------------
          Cohen's d |  -.8133334    -.9321728   -.6941858
         Hedges's g |  -.8128365    -.9316033   -.6937617
---------------------------------------------------------
Using typical conventions of interpretation, this effect would be considered large.


FOR ILLUSTRATIVE PURPOSES ONLY
Information for Means, SDs, and Ns have been rounded.
These tests are crude and should not be referenced as exact differences.
Cultural Catholic vs. Committed United Church for age:

Two-sample t test with equal variances
------------------------------------------------------------------------------
         |     Obs        Mean    Std. err.   Std. dev.   [95% conf. interval]
---------+--------------------------------------------------------------------
       x |     750        49.6    .5477226          15    48.52474    50.67525
       y |     270        67.9    .8580987        14.1    66.21056    69.58945
---------+--------------------------------------------------------------------
Combined |   1,020    54.44412    .5268397    16.82591     53.4103    55.47793
---------+--------------------------------------------------------------------
    diff |               -18.3    1.048081               -20.35665   -16.24336
------------------------------------------------------------------------------
    diff = mean(x) - mean(y)                                      t = -17.4605
H0: diff = 0                                     Degrees of freedom =     1018

    Ha: diff < 0                 Ha: diff != 0                 Ha: diff > 0
 Pr(T < t) = 0.0000         Pr(|T| > |t|) = 0.0000          Pr(T > t) = 1.0000
This comparison was significant at a .05 level.

Effect size based on mean comparison

                               Obs per group:
                                     Group 1 =        750
                                     Group 2 =        270
---------------------------------------------------------
        Effect size |   Estimate     [95% conf. interval]
--------------------+------------------------------------
          Cohen's d |  -1.239207    -1.388092   -1.089788
         Hedges's g |  -1.238294    -1.387069   -1.088985
---------------------------------------------------------
Using typical conventions of interpretation, this effect would be considered large.


FOR ILLUSTRATIVE PURPOSES ONLY
Information for Means, SDs, and Ns have been rounded.
These tests are crude and should not be referenced as exact differences.
Cultural Catholic vs. Nonreligious for age:

Two-sample t test with equal variances
------------------------------------------------------------------------------
         |     Obs        Mean    Std. err.   Std. dev.   [95% conf. interval]
---------+--------------------------------------------------------------------
       x |     750        49.6    .5477226          15    48.52474    50.67525
       y |   1,330        44.5    .4195325        15.3    43.67698    45.32302
---------+--------------------------------------------------------------------
Combined |   2,080    46.33894    .3373414    15.38513    45.67738     47.0005
---------+--------------------------------------------------------------------
    diff |            5.099998    .6937546                3.739472    6.460525
------------------------------------------------------------------------------
    diff = mean(x) - mean(y)                                      t =   7.3513
H0: diff = 0                                     Degrees of freedom =     2078

    Ha: diff < 0                 Ha: diff != 0                 Ha: diff > 0
 Pr(T < t) = 1.0000         Pr(|T| > |t|) = 0.0000          Pr(T > t) = 0.0000
This comparison was significant at a .05 level.

Effect size based on mean comparison

                               Obs per group:
                                     Group 1 =        750
                                     Group 2 =      1,330
---------------------------------------------------------
        Effect size |   Estimate     [95% conf. interval]
--------------------+------------------------------------
          Cohen's d |   .3356907     .2455708    .4257309
         Hedges's g |   .3355696     .2454822    .4255772
---------------------------------------------------------
Using typical conventions of interpretation, this effect would be considered small.


FOR ILLUSTRATIVE PURPOSES ONLY
Information for Means, SDs, and Ns have been rounded.
These tests are crude and should not be referenced as exact differences.
Practicing Catholic vs. Nominal Catholic for age:

Two-sample t test with equal variances
------------------------------------------------------------------------------
         |     Obs        Mean    Std. err.   Std. dev.   [95% conf. interval]
---------+--------------------------------------------------------------------
       x |     970        54.7     .513729          16    53.69185    55.70815
       y |     490        46.2     .745394        16.5    44.73543    47.66457
---------+--------------------------------------------------------------------
Combined |   1,460    51.84726    .4358837    16.65509    50.99224    52.70229
---------+--------------------------------------------------------------------
    diff |                 8.5    .8961628                6.742094    10.25791
------------------------------------------------------------------------------
    diff = mean(x) - mean(y)                                      t =   9.4849
H0: diff = 0                                     Degrees of freedom =     1458

    Ha: diff < 0                 Ha: diff != 0                 Ha: diff > 0
 Pr(T < t) = 1.0000         Pr(|T| > |t|) = 0.0000          Pr(T > t) = 0.0000
This comparison was significant at a .05 level.

Effect size based on mean comparison

                               Obs per group:
                                     Group 1 =        970
                                     Group 2 =        490
---------------------------------------------------------
        Effect size |   Estimate     [95% conf. interval]
--------------------+------------------------------------
          Cohen's d |   .5256837     .4153058    .6358865
         Hedges's g |   .5254132     .4150921    .6355593
---------------------------------------------------------
Using typical conventions of interpretation, this effect would be considered medium.


FOR ILLUSTRATIVE PURPOSES ONLY
Information for Means, SDs, and Ns have been rounded.
These tests are crude and should not be referenced as exact differences.
Practicing Catholic vs. Cultural Catholic for age:

Two-sample t test with equal variances
------------------------------------------------------------------------------
         |     Obs        Mean    Std. err.   Std. dev.   [95% conf. interval]
---------+--------------------------------------------------------------------
       x |     970        54.7     .513729          16    53.69185    55.70815
       y |     750        49.6    .5477226          15    48.52474    50.67525
---------+--------------------------------------------------------------------
Combined |   1,720    52.47616    .3802873    15.77161    51.73029    53.22204
---------+--------------------------------------------------------------------
    diff |            5.100002    .7571642                3.614942    6.585063
------------------------------------------------------------------------------
    diff = mean(x) - mean(y)                                      t =   6.7357
H0: diff = 0                                     Degrees of freedom =     1718

    Ha: diff < 0                 Ha: diff != 0                 Ha: diff > 0
 Pr(T < t) = 1.0000         Pr(|T| > |t|) = 0.0000          Pr(T > t) = 0.0000
This comparison was significant at a .05 level.

Effect size based on mean comparison

                               Obs per group:
                                     Group 1 =        970
                                     Group 2 =        750
---------------------------------------------------------
        Effect size |   Estimate     [95% conf. interval]
--------------------+------------------------------------
          Cohen's d |   .3275126     .2315379    .4233932
         Hedges's g |   .3273696     .2314368    .4232084
---------------------------------------------------------
Using typical conventions of interpretation, this effect would be considered small.


FOR ILLUSTRATIVE PURPOSES ONLY
Information for Means, SDs, and Ns have been rounded.
These tests are crude and should not be referenced as exact differences.
Practicing Catholic vs. Practicing Catholic for age:

Two-sample t test with equal variances
------------------------------------------------------------------------------
         |     Obs        Mean    Std. err.   Std. dev.   [95% conf. interval]
---------+--------------------------------------------------------------------
       x |     970        54.7     .513729          16    53.69185    55.70815
       y |     970        54.7     .513729          16    53.69185    55.70815
---------+--------------------------------------------------------------------
Combined |   1,940        54.7    .3631676    15.99587    53.98776    55.41224
---------+--------------------------------------------------------------------
    diff |                   0    .7265226               -1.424848    1.424848
------------------------------------------------------------------------------
    diff = mean(x) - mean(y)                                      t =   0.0000
H0: diff = 0                                     Degrees of freedom =     1938

    Ha: diff < 0                 Ha: diff != 0                 Ha: diff > 0
 Pr(T < t) = 0.5000         Pr(|T| > |t|) = 1.0000          Pr(T > t) = 0.5000
This comparison was not significant at a .05 level.

Effect size based on mean comparison

                               Obs per group:
                                     Group 1 =        970
                                     Group 2 =        970
---------------------------------------------------------
        Effect size |   Estimate     [95% conf. interval]
--------------------+------------------------------------
          Cohen's d |          0    -.0889974    .0889974
         Hedges's g |          0    -.0889629    .0889629
---------------------------------------------------------
Using typical conventions of interpretation, this effect would be considered trivial.


FOR ILLUSTRATIVE PURPOSES ONLY
Information for Means, SDs, and Ns have been rounded.
These tests are crude and should not be referenced as exact differences.
Practicing Catholic vs. Committed Catholic for age:

Two-sample t test with equal variances
------------------------------------------------------------------------------
         |     Obs        Mean    Std. err.   Std. dev.   [95% conf. interval]
---------+--------------------------------------------------------------------
       x |     970        54.7     .513729          16    53.69185    55.70815
       y |     500        59.1    .7602631          17    57.60629    60.59371
---------+--------------------------------------------------------------------
Combined |   1,470     56.1966    .4296681    16.47372    55.35377    57.03943
---------+--------------------------------------------------------------------
    diff |           -4.399998    .8999535                -6.16533   -2.634666
------------------------------------------------------------------------------
    diff = mean(x) - mean(y)                                      t =  -4.8891
H0: diff = 0                                     Degrees of freedom =     1468

    Ha: diff < 0                 Ha: diff != 0                 Ha: diff > 0
 Pr(T < t) = 0.0000         Pr(|T| > |t|) = 0.0000          Pr(T > t) = 1.0000
This comparison was significant at a .05 level.

Effect size based on mean comparison

                               Obs per group:
                                     Group 1 =        970
                                     Group 2 =        500
---------------------------------------------------------
        Effect size |   Estimate     [95% conf. interval]
--------------------+------------------------------------
          Cohen's d |   -.269166    -.3774624   -.1607786
         Hedges's g |  -.2690284    -.3772695   -.1606965
---------------------------------------------------------
Using typical conventions of interpretation, this effect would be considered small.


FOR ILLUSTRATIVE PURPOSES ONLY
Information for Means, SDs, and Ns have been rounded.
These tests are crude and should not be referenced as exact differences.
Practicing Catholic vs. Nominal Roman Catholic for age:

Two-sample t test with equal variances
------------------------------------------------------------------------------
         |     Obs        Mean    Std. err.   Std. dev.   [95% conf. interval]
---------+--------------------------------------------------------------------
       x |     970        54.7     .513729          16    53.69185    55.70815
       y |     350        48.4     .855236          16    46.71794    50.08207
---------+--------------------------------------------------------------------
Combined |   1,320    53.02955    .4468282    16.23408    52.15297    53.90612
---------+--------------------------------------------------------------------
    diff |            6.299999    .9976703                4.342804    8.257194
------------------------------------------------------------------------------
    diff = mean(x) - mean(y)                                      t =   6.3147
H0: diff = 0                                     Degrees of freedom =     1318

    Ha: diff < 0                 Ha: diff != 0                 Ha: diff > 0
 Pr(T < t) = 1.0000         Pr(|T| > |t|) = 0.0000          Pr(T > t) = 0.0000
This comparison was significant at a .05 level.

Effect size based on mean comparison

                               Obs per group:
                                     Group 1 =        970
                                     Group 2 =        350
---------------------------------------------------------
        Effect size |   Estimate     [95% conf. interval]
--------------------+------------------------------------
          Cohen's d |     .39375     .2705432    .5168094
         Hedges's g |   .3935258     .2703892    .5165153
---------------------------------------------------------
Using typical conventions of interpretation, this effect would be considered small.


FOR ILLUSTRATIVE PURPOSES ONLY
Information for Means, SDs, and Ns have been rounded.
These tests are crude and should not be referenced as exact differences.
Practicing Catholic vs. Cultural Roman Catholic for age:

Two-sample t test with equal variances
------------------------------------------------------------------------------
         |     Obs        Mean    Std. err.   Std. dev.   [95% conf. interval]
---------+--------------------------------------------------------------------
       x |     970        54.7     .513729          16    53.69185    55.70815
       y |     610        52.4    .6923588        17.1     51.0403     53.7597
---------+--------------------------------------------------------------------
Combined |   1,580    53.81203    .4142519    16.46619    52.99948    54.62457
---------+--------------------------------------------------------------------
    diff |            2.299999     .849183                .6343536    3.965645
------------------------------------------------------------------------------
    diff = mean(x) - mean(y)                                      t =   2.7085
H0: diff = 0                                     Degrees of freedom =     1578

    Ha: diff < 0                 Ha: diff != 0                 Ha: diff > 0
 Pr(T < t) = 0.9966         Pr(|T| > |t|) = 0.0068          Pr(T > t) = 0.0034
This comparison was significant at a .05 level.

Effect size based on mean comparison

                               Obs per group:
                                     Group 1 =        970
                                     Group 2 =        610
---------------------------------------------------------
        Effect size |   Estimate     [95% conf. interval]
--------------------+------------------------------------
          Cohen's d |   .1399601     .0385398    .2413361
         Hedges's g |   .1398935     .0385215    .2412214
---------------------------------------------------------
Using typical conventions of interpretation, this effect would be considered trivial.


FOR ILLUSTRATIVE PURPOSES ONLY
Information for Means, SDs, and Ns have been rounded.
These tests are crude and should not be referenced as exact differences.
Practicing Catholic vs. Practicing Roman Catholic for age:

Two-sample t test with equal variances
------------------------------------------------------------------------------
         |     Obs        Mean    Std. err.   Std. dev.   [95% conf. interval]
---------+--------------------------------------------------------------------
       x |     970        54.7     .513729          16    53.69185    55.70815
       y |   1,200        56.7    .4849742        16.8    55.74851    57.65149
---------+--------------------------------------------------------------------
Combined |   2,170    55.80599    .3536357    16.47351    55.11249    56.49949
---------+--------------------------------------------------------------------
    diff |                  -2    .7101442               -3.392635   -.6073655
------------------------------------------------------------------------------
    diff = mean(x) - mean(y)                                      t =  -2.8163
H0: diff = 0                                     Degrees of freedom =     2168

    Ha: diff < 0                 Ha: diff != 0                 Ha: diff > 0
 Pr(T < t) = 0.0025         Pr(|T| > |t|) = 0.0049          Pr(T > t) = 0.9975
This comparison was significant at a .05 level.

Effect size based on mean comparison

                               Obs per group:
                                     Group 1 =        970
                                     Group 2 =      1,200
---------------------------------------------------------
        Effect size |   Estimate     [95% conf. interval]
--------------------+------------------------------------
          Cohen's d |  -.1216009    -.2062898    -.036884
         Hedges's g |  -.1215588    -.2062184   -.0368713
---------------------------------------------------------
Using typical conventions of interpretation, this effect would be considered trivial.


FOR ILLUSTRATIVE PURPOSES ONLY
Information for Means, SDs, and Ns have been rounded.
These tests are crude and should not be referenced as exact differences.
Practicing Catholic vs. Committed Roman Catholic for age:

Two-sample t test with equal variances
------------------------------------------------------------------------------
         |     Obs        Mean    Std. err.   Std. dev.   [95% conf. interval]
---------+--------------------------------------------------------------------
       x |     970        54.7     .513729          16    53.69185    55.70815
       y |   1,000        61.9    .5533986        17.5    60.81404    62.98596
---------+--------------------------------------------------------------------
Combined |   1,970    58.35482    .3865299    17.15601    57.59677    59.11287
---------+--------------------------------------------------------------------
    diff |           -7.200001    .7561233               -8.682887   -5.717114
------------------------------------------------------------------------------
    diff = mean(x) - mean(y)                                      t =  -9.5223
H0: diff = 0                                     Degrees of freedom =     1968

    Ha: diff < 0                 Ha: diff != 0                 Ha: diff > 0
 Pr(T < t) = 0.0000         Pr(|T| > |t|) = 0.0000          Pr(T > t) = 1.0000
This comparison was significant at a .05 level.

Effect size based on mean comparison

                               Obs per group:
                                     Group 1 =        970
                                     Group 2 =      1,000
---------------------------------------------------------
        Effect size |   Estimate     [95% conf. interval]
--------------------+------------------------------------
          Cohen's d |  -.4291283    -.5184138   -.3397361
         Hedges's g |  -.4289647    -.5182162   -.3396066
---------------------------------------------------------
Using typical conventions of interpretation, this effect would be considered small.


FOR ILLUSTRATIVE PURPOSES ONLY
Information for Means, SDs, and Ns have been rounded.
These tests are crude and should not be referenced as exact differences.
Practicing Catholic vs. Practicing Protestant for age:

Two-sample t test with equal variances
------------------------------------------------------------------------------
         |     Obs        Mean    Std. err.   Std. dev.   [95% conf. interval]
---------+--------------------------------------------------------------------
       x |     970        54.7     .513729          16    53.69185    55.70815
       y |     290          64    .9747856        16.6    62.08142    65.91858
---------+--------------------------------------------------------------------
Combined |   1,260    56.84048     .467706    16.60191    55.92291    57.75805
---------+--------------------------------------------------------------------
    diff |           -9.299999    1.080187               -11.41917   -7.180833
------------------------------------------------------------------------------
    diff = mean(x) - mean(y)                                      t =  -8.6096
H0: diff = 0                                     Degrees of freedom =     1258

    Ha: diff < 0                 Ha: diff != 0                 Ha: diff > 0
 Pr(T < t) = 0.0000         Pr(|T| > |t|) = 0.0000          Pr(T > t) = 1.0000
This comparison was significant at a .05 level.

Effect size based on mean comparison

                               Obs per group:
                                     Group 1 =        970
                                     Group 2 =        290
---------------------------------------------------------
        Effect size |   Estimate     [95% conf. interval]
--------------------+------------------------------------
          Cohen's d |  -.5762149    -.7091956   -.4430113
         Hedges's g |  -.5758712    -.7087727   -.4427472
---------------------------------------------------------
Using typical conventions of interpretation, this effect would be considered medium.


FOR ILLUSTRATIVE PURPOSES ONLY
Information for Means, SDs, and Ns have been rounded.
These tests are crude and should not be referenced as exact differences.
Practicing Catholic vs. Committed Protestant for age:

Two-sample t test with equal variances
------------------------------------------------------------------------------
         |     Obs        Mean    Std. err.   Std. dev.   [95% conf. interval]
---------+--------------------------------------------------------------------
       x |     970        54.7     .513729          16    53.69185    55.70815
       y |     200        63.9    1.357645        19.2    61.22278    66.57722
---------+--------------------------------------------------------------------
Combined |   1,170    56.27265    .4952434    16.93993    55.30099    57.24432
---------+--------------------------------------------------------------------
    diff |           -9.200001    1.288277                -11.7276   -6.672404
------------------------------------------------------------------------------
    diff = mean(x) - mean(y)                                      t =  -7.1413
H0: diff = 0                                     Degrees of freedom =     1168

    Ha: diff < 0                 Ha: diff != 0                 Ha: diff > 0
 Pr(T < t) = 0.0000         Pr(|T| > |t|) = 0.0000          Pr(T > t) = 1.0000
This comparison was significant at a .05 level.

Effect size based on mean comparison

                               Obs per group:
                                     Group 1 =        970
                                     Group 2 =        200
---------------------------------------------------------
        Effect size |   Estimate     [95% conf. interval]
--------------------+------------------------------------
          Cohen's d |  -.5545881    -.7083329   -.4006107
         Hedges's g |  -.5542319     -.707878   -.4003534
---------------------------------------------------------
Using typical conventions of interpretation, this effect would be considered medium.


FOR ILLUSTRATIVE PURPOSES ONLY
Information for Means, SDs, and Ns have been rounded.
These tests are crude and should not be referenced as exact differences.
Practicing Catholic vs. Cultural Anglican for age:

Two-sample t test with equal variances
------------------------------------------------------------------------------
         |     Obs        Mean    Std. err.   Std. dev.   [95% conf. interval]
---------+--------------------------------------------------------------------
       x |     970        54.7     .513729          16    53.69185    55.70815
       y |     240        55.3     1.16835        18.1    52.99842    57.60158
---------+--------------------------------------------------------------------
Combined |   1,210    54.81901     .472379    16.43173    53.89224    55.74578
---------+--------------------------------------------------------------------
    diff |           -.5999985    1.184999               -2.924884    1.724887
------------------------------------------------------------------------------
    diff = mean(x) - mean(y)                                      t =  -0.5063
H0: diff = 0                                     Degrees of freedom =     1208

    Ha: diff < 0                 Ha: diff != 0                 Ha: diff > 0
 Pr(T < t) = 0.3064         Pr(|T| > |t|) = 0.6127          Pr(T > t) = 0.6936
This comparison was not significant at a .05 level.

Effect size based on mean comparison

                               Obs per group:
                                     Group 1 =        970
                                     Group 2 =        240
---------------------------------------------------------
        Effect size |   Estimate     [95% conf. interval]
--------------------+------------------------------------
          Cohen's d |  -.0365034    -.1778057     .104814
         Hedges's g |  -.0364807    -.1776952    .1047489
---------------------------------------------------------
Using typical conventions of interpretation, this effect would be considered trivial.


FOR ILLUSTRATIVE PURPOSES ONLY
Information for Means, SDs, and Ns have been rounded.
These tests are crude and should not be referenced as exact differences.
Practicing Catholic vs. Practicing Anglican for age:

Two-sample t test with equal variances
------------------------------------------------------------------------------
         |     Obs        Mean    Std. err.   Std. dev.   [95% conf. interval]
---------+--------------------------------------------------------------------
       x |     970        54.7     .513729          16    53.69185    55.70815
       y |     440        59.9    .6960277        14.6    58.53204    61.26796
---------+--------------------------------------------------------------------
Combined |   1,410     56.3227    .4196247    15.75689    55.49954    57.14585
---------+--------------------------------------------------------------------
    diff |           -5.200001    .8953259               -6.956317   -3.443684
------------------------------------------------------------------------------
    diff = mean(x) - mean(y)                                      t =  -5.8079
H0: diff = 0                                     Degrees of freedom =     1408

    Ha: diff < 0                 Ha: diff != 0                 Ha: diff > 0
 Pr(T < t) = 0.0000         Pr(|T| > |t|) = 0.0000          Pr(T > t) = 1.0000
This comparison was significant at a .05 level.

Effect size based on mean comparison

                               Obs per group:
                                     Group 1 =        970
                                     Group 2 =        440
---------------------------------------------------------
        Effect size |   Estimate     [95% conf. interval]
--------------------+------------------------------------
          Cohen's d |  -.3338256    -.4470933   -.2204407
         Hedges's g |  -.3336477     -.446855   -.2203232
---------------------------------------------------------
Using typical conventions of interpretation, this effect would be considered small.


FOR ILLUSTRATIVE PURPOSES ONLY
Information for Means, SDs, and Ns have been rounded.
These tests are crude and should not be referenced as exact differences.
Practicing Catholic vs. Committed Anglican for age:

Two-sample t test with equal variances
------------------------------------------------------------------------------
         |     Obs        Mean    Std. err.   Std. dev.   [95% conf. interval]
---------+--------------------------------------------------------------------
       x |     970        54.7     .513729          16    53.69185    55.70815
       y |     300          64    .8833459        15.3    62.26164    65.73836
---------+--------------------------------------------------------------------
Combined |   1,270    56.89685    .4578731    16.31725    55.99858    57.79512
---------+--------------------------------------------------------------------
    diff |           -9.299999    1.046281               -11.35263   -7.247368
------------------------------------------------------------------------------
    diff = mean(x) - mean(y)                                      t =  -8.8886
H0: diff = 0                                     Degrees of freedom =     1268

    Ha: diff < 0                 Ha: diff != 0                 Ha: diff > 0
 Pr(T < t) = 0.0000         Pr(|T| > |t|) = 0.0000          Pr(T > t) = 1.0000
This comparison was significant at a .05 level.

Effect size based on mean comparison

                               Obs per group:
                                     Group 1 =        970
                                     Group 2 =        300
---------------------------------------------------------
        Effect size |   Estimate     [95% conf. interval]
--------------------+------------------------------------
          Cohen's d |  -.5872055    -.7185744   -.4556117
         Hedges's g |  -.5868581    -.7181492   -.4553422
---------------------------------------------------------
Using typical conventions of interpretation, this effect would be considered medium.


FOR ILLUSTRATIVE PURPOSES ONLY
Information for Means, SDs, and Ns have been rounded.
These tests are crude and should not be referenced as exact differences.
Practicing Catholic vs. Practicing Christian for age:

Two-sample t test with equal variances
------------------------------------------------------------------------------
         |     Obs        Mean    Std. err.   Std. dev.   [95% conf. interval]
---------+--------------------------------------------------------------------
       x |     970        54.7     .513729          16    53.69185    55.70815
       y |     300          45    .8429314        14.6    43.34117    46.65883
---------+--------------------------------------------------------------------
Combined |   1,270    52.40866    .4548025    16.20782    51.51641    53.30091
---------+--------------------------------------------------------------------
    diff |            9.700001    1.035936                7.667663    11.73234
------------------------------------------------------------------------------
    diff = mean(x) - mean(y)                                      t =   9.3635
H0: diff = 0                                     Degrees of freedom =     1268

    Ha: diff < 0                 Ha: diff != 0                 Ha: diff > 0
 Pr(T < t) = 1.0000         Pr(|T| > |t|) = 0.0000          Pr(T > t) = 0.0000
This comparison was significant at a .05 level.

Effect size based on mean comparison

                               Obs per group:
                                     Group 1 =        970
                                     Group 2 =        300
---------------------------------------------------------
        Effect size |   Estimate     [95% conf. interval]
--------------------+------------------------------------
          Cohen's d |   .6185775     .4867605    .7501584
         Hedges's g |   .6182116     .4864725    .7497146
---------------------------------------------------------
Using typical conventions of interpretation, this effect would be considered medium.


FOR ILLUSTRATIVE PURPOSES ONLY
Information for Means, SDs, and Ns have been rounded.
These tests are crude and should not be referenced as exact differences.
Practicing Catholic vs. Committed Christian for age:

Two-sample t test with equal variances
------------------------------------------------------------------------------
         |     Obs        Mean    Std. err.   Std. dev.   [95% conf. interval]
---------+--------------------------------------------------------------------
       x |     970        54.7     .513729          16    53.69185    55.70815
       y |     400        48.2         .72        14.4    46.78453    49.61547
---------+--------------------------------------------------------------------
Combined |   1,370    52.80219    .4275009    15.82331    51.96356    53.64082
---------+--------------------------------------------------------------------
    diff |                 6.5    .9240267                4.687337    8.312663
------------------------------------------------------------------------------
    diff = mean(x) - mean(y)                                      t =   7.0344
H0: diff = 0                                     Degrees of freedom =     1368

    Ha: diff < 0                 Ha: diff != 0                 Ha: diff > 0
 Pr(T < t) = 1.0000         Pr(|T| > |t|) = 0.0000          Pr(T > t) = 0.0000
This comparison was significant at a .05 level.

Effect size based on mean comparison

                               Obs per group:
                                     Group 1 =        970
                                     Group 2 =        400
---------------------------------------------------------
        Effect size |   Estimate     [95% conf. interval]
--------------------+------------------------------------
          Cohen's d |   .4179971     .3004095    .5354345
         Hedges's g |   .4177679     .3002448    .5351409
---------------------------------------------------------
Using typical conventions of interpretation, this effect would be considered small.


FOR ILLUSTRATIVE PURPOSES ONLY
Information for Means, SDs, and Ns have been rounded.
These tests are crude and should not be referenced as exact differences.
Practicing Catholic vs. Cultural United Church for age:

Two-sample t test with equal variances
------------------------------------------------------------------------------
         |     Obs        Mean    Std. err.   Std. dev.   [95% conf. interval]
---------+--------------------------------------------------------------------
       x |     970        54.7     .513729          16    53.69185    55.70815
       y |     260        57.4    .8682431          14    55.69029    59.10972
---------+--------------------------------------------------------------------
Combined |   1,230    55.27073    .4457236    15.63213    54.39627     56.1452
---------+--------------------------------------------------------------------
    diff |           -2.700001     1.08941               -4.837312   -.5626892
------------------------------------------------------------------------------
    diff = mean(x) - mean(y)                                      t =  -2.4784
H0: diff = 0                                     Degrees of freedom =     1228

    Ha: diff < 0                 Ha: diff != 0                 Ha: diff > 0
 Pr(T < t) = 0.0067         Pr(|T| > |t|) = 0.0133          Pr(T > t) = 0.9933
This comparison was significant at a .05 level.

Effect size based on mean comparison

                               Obs per group:
                                     Group 1 =        970
                                     Group 2 =        260
---------------------------------------------------------
        Effect size |   Estimate     [95% conf. interval]
--------------------+------------------------------------
          Cohen's d |  -.1730822    -.3100943   -.0359998
         Hedges's g |  -.1729765    -.3099049   -.0359778
---------------------------------------------------------
Using typical conventions of interpretation, this effect would be considered trivial.


FOR ILLUSTRATIVE PURPOSES ONLY
Information for Means, SDs, and Ns have been rounded.
These tests are crude and should not be referenced as exact differences.
Practicing Catholic vs. Practicing United Church for age:

Two-sample t test with equal variances
------------------------------------------------------------------------------
         |     Obs        Mean    Std. err.   Std. dev.   [95% conf. interval]
---------+--------------------------------------------------------------------
       x |     970        54.7     .513729          16    53.69185    55.70815
       y |     480        61.8    .6846532          15     60.4547    63.14529
---------+--------------------------------------------------------------------
Combined |   1,450    57.05035    .4207928    16.02331    56.22492    57.87577
---------+--------------------------------------------------------------------
    diff |           -7.099998    .8748226               -8.816054   -5.383943
------------------------------------------------------------------------------
    diff = mean(x) - mean(y)                                      t =  -8.1159
H0: diff = 0                                     Degrees of freedom =     1448

    Ha: diff < 0                 Ha: diff != 0                 Ha: diff > 0
 Pr(T < t) = 0.0000         Pr(|T| > |t|) = 0.0000          Pr(T > t) = 1.0000
This comparison was significant at a .05 level.

Effect size based on mean comparison

                               Obs per group:
                                     Group 1 =        970
                                     Group 2 =        480
---------------------------------------------------------
        Effect size |   Estimate     [95% conf. interval]
--------------------+------------------------------------
          Cohen's d |   -.452914     -.563451   -.3422239
         Hedges's g |  -.4526794    -.5631591   -.3420466
---------------------------------------------------------
Using typical conventions of interpretation, this effect would be considered small.


FOR ILLUSTRATIVE PURPOSES ONLY
Information for Means, SDs, and Ns have been rounded.
These tests are crude and should not be referenced as exact differences.
Practicing Catholic vs. Committed United Church for age:

Two-sample t test with equal variances
------------------------------------------------------------------------------
         |     Obs        Mean    Std. err.   Std. dev.   [95% conf. interval]
---------+--------------------------------------------------------------------
       x |     970        54.7     .513729          16    53.69185    55.70815
       y |     270        67.9    .8580987        14.1    66.21056    69.58945
---------+--------------------------------------------------------------------
Combined |   1,240    57.57419    .4692815    16.52511    56.65352    58.49487
---------+--------------------------------------------------------------------
    diff |               -13.2    1.073886               -15.30684   -11.09316
------------------------------------------------------------------------------
    diff = mean(x) - mean(y)                                      t = -12.2918
H0: diff = 0                                     Degrees of freedom =     1238

    Ha: diff < 0                 Ha: diff != 0                 Ha: diff > 0
 Pr(T < t) = 0.0000         Pr(|T| > |t|) = 0.0000          Pr(T > t) = 1.0000
This comparison was significant at a .05 level.

Effect size based on mean comparison

                               Obs per group:
                                     Group 1 =        970
                                     Group 2 =        270
---------------------------------------------------------
        Effect size |   Estimate     [95% conf. interval]
--------------------+------------------------------------
          Cohen's d |  -.8457831    -.9845371   -.7067061
         Hedges's g |  -.8452706    -.9839406   -.7062779
---------------------------------------------------------
Using typical conventions of interpretation, this effect would be considered large.


FOR ILLUSTRATIVE PURPOSES ONLY
Information for Means, SDs, and Ns have been rounded.
These tests are crude and should not be referenced as exact differences.
Practicing Catholic vs. Nonreligious for age:

Two-sample t test with equal variances
------------------------------------------------------------------------------
         |     Obs        Mean    Std. err.   Std. dev.   [95% conf. interval]
---------+--------------------------------------------------------------------
       x |     970        54.7     .513729          16    53.69185    55.70815
       y |   1,330        44.5    .4195325        15.3    43.67698    45.32302
---------+--------------------------------------------------------------------
Combined |   2,300    48.80174     .341739    16.38923    48.13159    49.47189
---------+--------------------------------------------------------------------
    diff |                10.2    .6586414                8.908407    11.49159
------------------------------------------------------------------------------
    diff = mean(x) - mean(y)                                      t =  15.4864
H0: diff = 0                                     Degrees of freedom =     2298

    Ha: diff < 0                 Ha: diff != 0                 Ha: diff > 0
 Pr(T < t) = 1.0000         Pr(|T| > |t|) = 0.0000          Pr(T > t) = 0.0000
This comparison was significant at a .05 level.

Effect size based on mean comparison

                               Obs per group:
                                     Group 1 =        970
                                     Group 2 =      1,330
---------------------------------------------------------
        Effect size |   Estimate     [95% conf. interval]
--------------------+------------------------------------
          Cohen's d |   .6538881     .5689326     .738708
         Hedges's g |   .6536747     .5687469    .7384669
---------------------------------------------------------
Using typical conventions of interpretation, this effect would be considered medium.


FOR ILLUSTRATIVE PURPOSES ONLY
Information for Means, SDs, and Ns have been rounded.
These tests are crude and should not be referenced as exact differences.
Committed Catholic vs. Nominal Catholic for age:

Two-sample t test with equal variances
------------------------------------------------------------------------------
         |     Obs        Mean    Std. err.   Std. dev.   [95% conf. interval]
---------+--------------------------------------------------------------------
       x |     500        59.1    .7602631          17    57.60629    60.59371
       y |     490        46.2     .745394        16.5    44.73543    47.66457
---------+--------------------------------------------------------------------
Combined |     990    52.71515    .5703678     17.9462    51.59588    53.83442
---------+--------------------------------------------------------------------
    diff |                12.9    1.065034                10.81001    14.98999
------------------------------------------------------------------------------
    diff = mean(x) - mean(y)                                      t =  12.1123
H0: diff = 0                                     Degrees of freedom =      988

    Ha: diff < 0                 Ha: diff != 0                 Ha: diff > 0
 Pr(T < t) = 1.0000         Pr(|T| > |t|) = 0.0000          Pr(T > t) = 0.0000
This comparison was significant at a .05 level.

Effect size based on mean comparison

                               Obs per group:
                                     Group 1 =        500
                                     Group 2 =        490
---------------------------------------------------------
        Effect size |   Estimate     [95% conf. interval]
--------------------+------------------------------------
          Cohen's d |   .7699471      .640634     .898896
         Hedges's g |   .7693624     .6401476    .8982134
---------------------------------------------------------
Using typical conventions of interpretation, this effect would be considered medium.


FOR ILLUSTRATIVE PURPOSES ONLY
Information for Means, SDs, and Ns have been rounded.
These tests are crude and should not be referenced as exact differences.
Committed Catholic vs. Cultural Catholic for age:

Two-sample t test with equal variances
------------------------------------------------------------------------------
         |     Obs        Mean    Std. err.   Std. dev.   [95% conf. interval]
---------+--------------------------------------------------------------------
       x |     500        59.1    .7602631          17    57.60629    60.59371
       y |     750        49.6    .5477226          15    48.52474    50.67525
---------+--------------------------------------------------------------------
Combined |   1,250        53.4    .4665331    16.49444    52.48472    54.31527
---------+--------------------------------------------------------------------
    diff |                 9.5     .913947                7.706958    11.29304
------------------------------------------------------------------------------
    diff = mean(x) - mean(y)                                      t =  10.3945
H0: diff = 0                                     Degrees of freedom =     1248

    Ha: diff < 0                 Ha: diff != 0                 Ha: diff > 0
 Pr(T < t) = 1.0000         Pr(|T| > |t|) = 0.0000          Pr(T > t) = 0.0000
This comparison was significant at a .05 level.

Effect size based on mean comparison

                               Obs per group:
                                     Group 1 =        500
                                     Group 2 =        750
---------------------------------------------------------
        Effect size |   Estimate     [95% conf. interval]
--------------------+------------------------------------
          Cohen's d |   .6001253     .4844285    .7155912
         Hedges's g |   .5997646     .4841373     .715161
---------------------------------------------------------
Using typical conventions of interpretation, this effect would be considered medium.


FOR ILLUSTRATIVE PURPOSES ONLY
Information for Means, SDs, and Ns have been rounded.
These tests are crude and should not be referenced as exact differences.
Committed Catholic vs. Practicing Catholic for age:

Two-sample t test with equal variances
------------------------------------------------------------------------------
         |     Obs        Mean    Std. err.   Std. dev.   [95% conf. interval]
---------+--------------------------------------------------------------------
       x |     500        59.1    .7602631          17    57.60629    60.59371
       y |     970        54.7     .513729          16    53.69185    55.70815
---------+--------------------------------------------------------------------
Combined |   1,470     56.1966    .4296681    16.47372    55.35377    57.03943
---------+--------------------------------------------------------------------
    diff |            4.399998    .8999535                2.634666     6.16533
------------------------------------------------------------------------------
    diff = mean(x) - mean(y)                                      t =   4.8891
H0: diff = 0                                     Degrees of freedom =     1468

    Ha: diff < 0                 Ha: diff != 0                 Ha: diff > 0
 Pr(T < t) = 1.0000         Pr(|T| > |t|) = 0.0000          Pr(T > t) = 0.0000
This comparison was significant at a .05 level.

Effect size based on mean comparison

                               Obs per group:
                                     Group 1 =        500
                                     Group 2 =        970
---------------------------------------------------------
        Effect size |   Estimate     [95% conf. interval]
--------------------+------------------------------------
          Cohen's d |    .269166     .1607786    .3774624
         Hedges's g |   .2690284     .1606965    .3772695
---------------------------------------------------------
Using typical conventions of interpretation, this effect would be considered small.


FOR ILLUSTRATIVE PURPOSES ONLY
Information for Means, SDs, and Ns have been rounded.
These tests are crude and should not be referenced as exact differences.
Committed Catholic vs. Committed Catholic for age:

Two-sample t test with equal variances
------------------------------------------------------------------------------
         |     Obs        Mean    Std. err.   Std. dev.   [95% conf. interval]
---------+--------------------------------------------------------------------
       x |     500        59.1    .7602631          17    57.60629    60.59371
       y |     500        59.1    .7602631          17    57.60629    60.59371
---------+--------------------------------------------------------------------
Combined |   1,000        59.1    .5373181    16.99149     58.0456     60.1544
---------+--------------------------------------------------------------------
    diff |                   0    1.075174               -2.109862    2.109862
------------------------------------------------------------------------------
    diff = mean(x) - mean(y)                                      t =   0.0000
H0: diff = 0                                     Degrees of freedom =      998

    Ha: diff < 0                 Ha: diff != 0                 Ha: diff > 0
 Pr(T < t) = 0.5000         Pr(|T| > |t|) = 1.0000          Pr(T > t) = 0.5000
This comparison was not significant at a .05 level.

Effect size based on mean comparison

                               Obs per group:
                                     Group 1 =        500
                                     Group 2 =        500
---------------------------------------------------------
        Effect size |   Estimate     [95% conf. interval]
--------------------+------------------------------------
          Cohen's d |          0     -.123959     .123959
         Hedges's g |          0    -.1238658    .1238658
---------------------------------------------------------
Using typical conventions of interpretation, this effect would be considered trivial.


FOR ILLUSTRATIVE PURPOSES ONLY
Information for Means, SDs, and Ns have been rounded.
These tests are crude and should not be referenced as exact differences.
Committed Catholic vs. Nominal Roman Catholic for age:

Two-sample t test with equal variances
------------------------------------------------------------------------------
         |     Obs        Mean    Std. err.   Std. dev.   [95% conf. interval]
---------+--------------------------------------------------------------------
       x |     500        59.1    .7602631          17    57.60629    60.59371
       y |     350        48.4     .855236          16    46.71794    50.08207
---------+--------------------------------------------------------------------
Combined |     850    54.69412    .5969117    17.40282    53.52252    55.86571
---------+--------------------------------------------------------------------
    diff |                10.7     1.15661                8.429842    12.97015
------------------------------------------------------------------------------
    diff = mean(x) - mean(y)                                      t =   9.2512
H0: diff = 0                                     Degrees of freedom =      848

    Ha: diff < 0                 Ha: diff != 0                 Ha: diff > 0
 Pr(T < t) = 1.0000         Pr(|T| > |t|) = 0.0000          Pr(T > t) = 0.0000
This comparison was significant at a .05 level.

Effect size based on mean comparison

                               Obs per group:
                                     Group 1 =        500
                                     Group 2 =        350
---------------------------------------------------------
        Effect size |   Estimate     [95% conf. interval]
--------------------+------------------------------------
          Cohen's d |   .6447435     .5045629    .7845614
         Hedges's g |   .6441731     .5041165    .7838672
---------------------------------------------------------
Using typical conventions of interpretation, this effect would be considered medium.


FOR ILLUSTRATIVE PURPOSES ONLY
Information for Means, SDs, and Ns have been rounded.
These tests are crude and should not be referenced as exact differences.
Committed Catholic vs. Cultural Roman Catholic for age:

Two-sample t test with equal variances
------------------------------------------------------------------------------
         |     Obs        Mean    Std. err.   Std. dev.   [95% conf. interval]
---------+--------------------------------------------------------------------
       x |     500        59.1    .7602631          17    57.60629    60.59371
       y |     610        52.4    .6923588        17.1     51.0403     53.7597
---------+--------------------------------------------------------------------
Combined |   1,110    55.41802    .5213758     17.3705    54.39502    56.44101
---------+--------------------------------------------------------------------
    diff |            6.699997    1.028879                4.681226    8.718768
------------------------------------------------------------------------------
    diff = mean(x) - mean(y)                                      t =   6.5119
H0: diff = 0                                     Degrees of freedom =     1108

    Ha: diff < 0                 Ha: diff != 0                 Ha: diff > 0
 Pr(T < t) = 1.0000         Pr(|T| > |t|) = 0.0000          Pr(T > t) = 0.0000
This comparison was significant at a .05 level.

Effect size based on mean comparison

                               Obs per group:
                                     Group 1 =        500
                                     Group 2 =        610
---------------------------------------------------------
        Effect size |   Estimate     [95% conf. interval]
--------------------+------------------------------------
          Cohen's d |   .3928456     .2733942     .512123
         Hedges's g |   .3925797     .2732091    .5117762
---------------------------------------------------------
Using typical conventions of interpretation, this effect would be considered small.


FOR ILLUSTRATIVE PURPOSES ONLY
Information for Means, SDs, and Ns have been rounded.
These tests are crude and should not be referenced as exact differences.
Committed Catholic vs. Practicing Roman Catholic for age:

Two-sample t test with equal variances
------------------------------------------------------------------------------
         |     Obs        Mean    Std. err.   Std. dev.   [95% conf. interval]
---------+--------------------------------------------------------------------
       x |     500        59.1    .7602631          17    57.60629    60.59371
       y |   1,200        56.7    .4849742        16.8    55.74851    57.65149
---------+--------------------------------------------------------------------
Combined |   1,700    57.40588     .409631    16.88952    56.60245    58.20932
---------+--------------------------------------------------------------------
    diff |            2.399998    .8973899                .6398912    4.160104
------------------------------------------------------------------------------
    diff = mean(x) - mean(y)                                      t =   2.6744
H0: diff = 0                                     Degrees of freedom =     1698

    Ha: diff < 0                 Ha: diff != 0                 Ha: diff > 0
 Pr(T < t) = 0.9962         Pr(|T| > |t|) = 0.0076          Pr(T > t) = 0.0038
This comparison was significant at a .05 level.

Effect size based on mean comparison

                               Obs per group:
                                     Group 1 =        500
                                     Group 2 =      1,200
---------------------------------------------------------
        Effect size |   Estimate     [95% conf. interval]
--------------------+------------------------------------
          Cohen's d |   .1423569     .0378991    .2467728
         Hedges's g |    .142294     .0378824    .2466638
---------------------------------------------------------
Using typical conventions of interpretation, this effect would be considered trivial.


FOR ILLUSTRATIVE PURPOSES ONLY
Information for Means, SDs, and Ns have been rounded.
These tests are crude and should not be referenced as exact differences.
Committed Catholic vs. Committed Roman Catholic for age:

Two-sample t test with equal variances
------------------------------------------------------------------------------
         |     Obs        Mean    Std. err.   Std. dev.   [95% conf. interval]
---------+--------------------------------------------------------------------
       x |     500        59.1    .7602631          17    57.60629    60.59371
       y |   1,000        61.9    .5533986        17.5    60.81404    62.98596
---------+--------------------------------------------------------------------
Combined |   1,500    60.96667    .4487366    17.37949    60.08645    61.84689
---------+--------------------------------------------------------------------
    diff |           -2.800003    .9494796               -4.662454   -.9375524
------------------------------------------------------------------------------
    diff = mean(x) - mean(y)                                      t =  -2.9490
H0: diff = 0                                     Degrees of freedom =     1498

    Ha: diff < 0                 Ha: diff != 0                 Ha: diff > 0
 Pr(T < t) = 0.0016         Pr(|T| > |t|) = 0.0032          Pr(T > t) = 0.9984
This comparison was significant at a .05 level.

Effect size based on mean comparison

                               Obs per group:
                                     Group 1 =        500
                                     Group 2 =      1,000
---------------------------------------------------------
        Effect size |   Estimate     [95% conf. interval]
--------------------+------------------------------------
          Cohen's d |  -.1615227    -.2690031   -.0539885
         Hedges's g |  -.1614418    -.2688684   -.0539614
---------------------------------------------------------
Using typical conventions of interpretation, this effect would be considered trivial.


FOR ILLUSTRATIVE PURPOSES ONLY
Information for Means, SDs, and Ns have been rounded.
These tests are crude and should not be referenced as exact differences.
Committed Catholic vs. Practicing Protestant for age:

Two-sample t test with equal variances
------------------------------------------------------------------------------
         |     Obs        Mean    Std. err.   Std. dev.   [95% conf. interval]
---------+--------------------------------------------------------------------
       x |     500        59.1    .7602631          17    57.60629    60.59371
       y |     290          64    .9747856        16.6    62.08142    65.91858
---------+--------------------------------------------------------------------
Combined |     790    60.89873    .6051428    17.00871    59.71085    62.08661
---------+--------------------------------------------------------------------
    diff |           -4.900002    1.244064               -7.342074   -2.457929
------------------------------------------------------------------------------
    diff = mean(x) - mean(y)                                      t =  -3.9387
H0: diff = 0                                     Degrees of freedom =      788

    Ha: diff < 0                 Ha: diff != 0                 Ha: diff > 0
 Pr(T < t) = 0.0000         Pr(|T| > |t|) = 0.0001          Pr(T > t) = 1.0000
This comparison was significant at a .05 level.

Effect size based on mean comparison

                               Obs per group:
                                     Group 1 =        500
                                     Group 2 =        290
---------------------------------------------------------
        Effect size |   Estimate     [95% conf. interval]
--------------------+------------------------------------
          Cohen's d |  -.2907253    -.4360137   -.1452542
         Hedges's g |  -.2904485    -.4355986   -.1451159
---------------------------------------------------------
Using typical conventions of interpretation, this effect would be considered small.


FOR ILLUSTRATIVE PURPOSES ONLY
Information for Means, SDs, and Ns have been rounded.
These tests are crude and should not be referenced as exact differences.
Committed Catholic vs. Committed Protestant for age:

Two-sample t test with equal variances
------------------------------------------------------------------------------
         |     Obs        Mean    Std. err.   Std. dev.   [95% conf. interval]
---------+--------------------------------------------------------------------
       x |     500        59.1    .7602631          17    57.60629    60.59371
       y |     200        63.9    1.357645        19.2    61.22278    66.57722
---------+--------------------------------------------------------------------
Combined |     700    60.47143    .6718506     17.7755    59.15234    61.79051
---------+--------------------------------------------------------------------
    diff |           -4.800003    1.477138                -7.70017   -1.899836
------------------------------------------------------------------------------
    diff = mean(x) - mean(y)                                      t =  -3.2495
H0: diff = 0                                     Degrees of freedom =      698

    Ha: diff < 0                 Ha: diff != 0                 Ha: diff > 0
 Pr(T < t) = 0.0006         Pr(|T| > |t|) = 0.0012          Pr(T > t) = 0.9994
This comparison was significant at a .05 level.

Effect size based on mean comparison

                               Obs per group:
                                     Group 1 =        500
                                     Group 2 =        200
---------------------------------------------------------
        Effect size |   Estimate     [95% conf. interval]
--------------------+------------------------------------
          Cohen's d |   -.271875    -.4363795   -.1071772
         Hedges's g |  -.2715828    -.4359104    -.107062
---------------------------------------------------------
Using typical conventions of interpretation, this effect would be considered small.


FOR ILLUSTRATIVE PURPOSES ONLY
Information for Means, SDs, and Ns have been rounded.
These tests are crude and should not be referenced as exact differences.
Committed Catholic vs. Cultural Anglican for age:

Two-sample t test with equal variances
------------------------------------------------------------------------------
         |     Obs        Mean    Std. err.   Std. dev.   [95% conf. interval]
---------+--------------------------------------------------------------------
       x |     500        59.1    .7602631          17    57.60629    60.59371
       y |     240        55.3     1.16835        18.1    52.99842    57.60158
---------+--------------------------------------------------------------------
Combined |     740    57.86757    .6412239    17.44318    56.60873     59.1264
---------+--------------------------------------------------------------------
    diff |            3.799999    1.363552                1.123097    6.476902
------------------------------------------------------------------------------
    diff = mean(x) - mean(y)                                      t =   2.7868
H0: diff = 0                                     Degrees of freedom =      738

    Ha: diff < 0                 Ha: diff != 0                 Ha: diff > 0
 Pr(T < t) = 0.9973         Pr(|T| > |t|) = 0.0055          Pr(T > t) = 0.0027
This comparison was significant at a .05 level.

Effect size based on mean comparison

                               Obs per group:
                                     Group 1 =        500
                                     Group 2 =        240
---------------------------------------------------------
        Effect size |   Estimate     [95% conf. interval]
--------------------+------------------------------------
          Cohen's d |   .2188453     .0644549    .3730881
         Hedges's g |   .2186228     .0643894    .3727088
---------------------------------------------------------
Using typical conventions of interpretation, this effect would be considered small.


FOR ILLUSTRATIVE PURPOSES ONLY
Information for Means, SDs, and Ns have been rounded.
These tests are crude and should not be referenced as exact differences.
Committed Catholic vs. Practicing Anglican for age:

Two-sample t test with equal variances
------------------------------------------------------------------------------
         |     Obs        Mean    Std. err.   Std. dev.   [95% conf. interval]
---------+--------------------------------------------------------------------
       x |     500        59.1    .7602631          17    57.60629    60.59371
       y |     440        59.9    .6960277        14.6    58.53204    61.26796
---------+--------------------------------------------------------------------
Combined |     940    59.47447    .5192006    15.91839    58.45554     60.4934
---------+--------------------------------------------------------------------
    diff |           -.8000031     1.04075               -2.842471    1.242465
------------------------------------------------------------------------------
    diff = mean(x) - mean(y)                                      t =  -0.7687
H0: diff = 0                                     Degrees of freedom =      938

    Ha: diff < 0                 Ha: diff != 0                 Ha: diff > 0
 Pr(T < t) = 0.2211         Pr(|T| > |t|) = 0.4423          Pr(T > t) = 0.7789
This comparison was not significant at a .05 level.

Effect size based on mean comparison

                               Obs per group:
                                     Group 1 =        500
                                     Group 2 =        440
---------------------------------------------------------
        Effect size |   Estimate     [95% conf. interval]
--------------------+------------------------------------
          Cohen's d |  -.0502456    -.1783676    .0779032
         Hedges's g |  -.0502054    -.1782249    .0778409
---------------------------------------------------------
Using typical conventions of interpretation, this effect would be considered trivial.


FOR ILLUSTRATIVE PURPOSES ONLY
Information for Means, SDs, and Ns have been rounded.
These tests are crude and should not be referenced as exact differences.
Committed Catholic vs. Committed Anglican for age:

Two-sample t test with equal variances
------------------------------------------------------------------------------
         |     Obs        Mean    Std. err.   Std. dev.   [95% conf. interval]
---------+--------------------------------------------------------------------
       x |     500        59.1    .7602631          17    57.60629    60.59371
       y |     300          64    .8833459        15.3    62.26164    65.73836
---------+--------------------------------------------------------------------
Combined |     800     60.9375    .5849406    16.54462     59.7893     62.0857
---------+--------------------------------------------------------------------
    diff |           -4.900002    1.196497               -7.248655   -2.551348
------------------------------------------------------------------------------
    diff = mean(x) - mean(y)                                      t =  -4.0953
H0: diff = 0                                     Degrees of freedom =      798

    Ha: diff < 0                 Ha: diff != 0                 Ha: diff > 0
 Pr(T < t) = 0.0000         Pr(|T| > |t|) = 0.0000          Pr(T > t) = 1.0000
This comparison was significant at a .05 level.

Effect size based on mean comparison

                               Obs per group:
                                     Group 1 =        500
                                     Group 2 =        300
---------------------------------------------------------
        Effect size |   Estimate     [95% conf. interval]
--------------------+------------------------------------
          Cohen's d |  -.2990777    -.4428703   -.1550995
         Hedges's g |  -.2987965    -.4424539   -.1549537
---------------------------------------------------------
Using typical conventions of interpretation, this effect would be considered small.


FOR ILLUSTRATIVE PURPOSES ONLY
Information for Means, SDs, and Ns have been rounded.
These tests are crude and should not be referenced as exact differences.
Committed Catholic vs. Practicing Christian for age:

Two-sample t test with equal variances
------------------------------------------------------------------------------
         |     Obs        Mean    Std. err.   Std. dev.   [95% conf. interval]
---------+--------------------------------------------------------------------
       x |     500        59.1    .7602631          17    57.60629    60.59371
       y |     300          45    .8429314        14.6    43.34117    46.65883
---------+--------------------------------------------------------------------
Combined |     800     53.8125    .6193868     17.5189    52.59668    55.02832
---------+--------------------------------------------------------------------
    diff |                14.1    1.178889                11.78591    16.41409
------------------------------------------------------------------------------
    diff = mean(x) - mean(y)                                      t =  11.9604
H0: diff = 0                                     Degrees of freedom =      798

    Ha: diff < 0                 Ha: diff != 0                 Ha: diff > 0
 Pr(T < t) = 1.0000         Pr(|T| > |t|) = 0.0000          Pr(T > t) = 0.0000
This comparison was significant at a .05 level.

Effect size based on mean comparison

                               Obs per group:
                                     Group 1 =        500
                                     Group 2 =        300
---------------------------------------------------------
        Effect size |   Estimate     [95% conf. interval]
--------------------+------------------------------------
          Cohen's d |   .8734648     .7238018    1.022623
         Hedges's g |   .8726435     .7231213    1.021662
---------------------------------------------------------
Using typical conventions of interpretation, this effect would be considered large.


FOR ILLUSTRATIVE PURPOSES ONLY
Information for Means, SDs, and Ns have been rounded.
These tests are crude and should not be referenced as exact differences.
Committed Catholic vs. Committed Christian for age:

Two-sample t test with equal variances
------------------------------------------------------------------------------
         |     Obs        Mean    Std. err.   Std. dev.   [95% conf. interval]
---------+--------------------------------------------------------------------
       x |     500        59.1    .7602631          17    57.60629    60.59371
       y |     400        48.2         .72        14.4    46.78453    49.61547
---------+--------------------------------------------------------------------
Combined |     900    54.25556    .5595762    16.78729    53.15733    55.35378
---------+--------------------------------------------------------------------
    diff |                10.9    1.066426                8.807019    12.99298
------------------------------------------------------------------------------
    diff = mean(x) - mean(y)                                      t =  10.2210
H0: diff = 0                                     Degrees of freedom =      898

    Ha: diff < 0                 Ha: diff != 0                 Ha: diff > 0
 Pr(T < t) = 1.0000         Pr(|T| > |t|) = 0.0000          Pr(T > t) = 0.0000
This comparison was significant at a .05 level.

Effect size based on mean comparison

                               Obs per group:
                                     Group 1 =        500
                                     Group 2 =        400
---------------------------------------------------------
        Effect size |   Estimate     [95% conf. interval]
--------------------+------------------------------------
          Cohen's d |   .6856488     .5502207    .8207151
         Hedges's g |    .685076      .549761    .8200295
---------------------------------------------------------
Using typical conventions of interpretation, this effect would be considered medium.


FOR ILLUSTRATIVE PURPOSES ONLY
Information for Means, SDs, and Ns have been rounded.
These tests are crude and should not be referenced as exact differences.
Committed Catholic vs. Cultural United Church for age:

Two-sample t test with equal variances
------------------------------------------------------------------------------
         |     Obs        Mean    Std. err.   Std. dev.   [95% conf. interval]
---------+--------------------------------------------------------------------
       x |     500        59.1    .7602631          17    57.60629    60.59371
       y |     260        57.4    .8682431          14    55.69029    59.10972
---------+--------------------------------------------------------------------
Combined |     760    58.51842    .5821188    16.04791    57.37567    59.66117
---------+--------------------------------------------------------------------
    diff |            1.699997    1.226281               -.7073134    4.107307
------------------------------------------------------------------------------
    diff = mean(x) - mean(y)                                      t =   1.3863
H0: diff = 0                                     Degrees of freedom =      758

    Ha: diff < 0                 Ha: diff != 0                 Ha: diff > 0
 Pr(T < t) = 0.9170         Pr(|T| > |t|) = 0.1661          Pr(T > t) = 0.0830
This comparison was not significant at a .05 level.

Effect size based on mean comparison

                               Obs per group:
                                     Group 1 =        500
                                     Group 2 =        260
---------------------------------------------------------
        Effect size |   Estimate     [95% conf. interval]
--------------------+------------------------------------
          Cohen's d |   .1059969     -.043992    .2559161
         Hedges's g |    .105892    -.0439485    .2556628
---------------------------------------------------------
Using typical conventions of interpretation, this effect would be considered trivial.


FOR ILLUSTRATIVE PURPOSES ONLY
Information for Means, SDs, and Ns have been rounded.
These tests are crude and should not be referenced as exact differences.
Committed Catholic vs. Practicing United Church for age:

Two-sample t test with equal variances
------------------------------------------------------------------------------
         |     Obs        Mean    Std. err.   Std. dev.   [95% conf. interval]
---------+--------------------------------------------------------------------
       x |     500        59.1    .7602631          17    57.60629    60.59371
       y |     480        61.8    .6846532          15     60.4547    63.14529
---------+--------------------------------------------------------------------
Combined |     980    60.42245    .5143004    16.10015    59.41319    61.43171
---------+--------------------------------------------------------------------
    diff |           -2.700001    1.025714               -4.712854   -.6871476
------------------------------------------------------------------------------
    diff = mean(x) - mean(y)                                      t =  -2.6323
H0: diff = 0                                     Degrees of freedom =      978

    Ha: diff < 0                 Ha: diff != 0                 Ha: diff > 0
 Pr(T < t) = 0.0043         Pr(|T| > |t|) = 0.0086          Pr(T > t) = 0.9957
This comparison was significant at a .05 level.

Effect size based on mean comparison

                               Obs per group:
                                     Group 1 =        500
                                     Group 2 =        480
---------------------------------------------------------
        Effect size |   Estimate     [95% conf. interval]
--------------------+------------------------------------
          Cohen's d |  -.1682074    -.2936297   -.0426994
         Hedges's g |  -.1680784    -.2934045   -.0426666
---------------------------------------------------------
Using typical conventions of interpretation, this effect would be considered trivial.


FOR ILLUSTRATIVE PURPOSES ONLY
Information for Means, SDs, and Ns have been rounded.
These tests are crude and should not be referenced as exact differences.
Committed Catholic vs. Committed United Church for age:

Two-sample t test with equal variances
------------------------------------------------------------------------------
         |     Obs        Mean    Std. err.   Std. dev.   [95% conf. interval]
---------+--------------------------------------------------------------------
       x |     500        59.1    .7602631          17    57.60629    60.59371
       y |     270        67.9    .8580987        14.1    66.21056    69.58945
---------+--------------------------------------------------------------------
Combined |     770    62.18571    .5973218    16.57501    61.01314    63.35829
---------+--------------------------------------------------------------------
    diff |           -8.800003    1.211689               -11.17862   -6.421387
------------------------------------------------------------------------------
    diff = mean(x) - mean(y)                                      t =  -7.2626
H0: diff = 0                                     Degrees of freedom =      768

    Ha: diff < 0                 Ha: diff != 0                 Ha: diff > 0
 Pr(T < t) = 0.0000         Pr(|T| > |t|) = 0.0000          Pr(T > t) = 1.0000
This comparison was significant at a .05 level.

Effect size based on mean comparison

                               Obs per group:
                                     Group 1 =        500
                                     Group 2 =        270
---------------------------------------------------------
        Effect size |   Estimate     [95% conf. interval]
--------------------+------------------------------------
          Cohen's d |  -.5484918    -.6988602   -.3977775
         Hedges's g |  -.5479559    -.6981774   -.3973889
---------------------------------------------------------
Using typical conventions of interpretation, this effect would be considered medium.


FOR ILLUSTRATIVE PURPOSES ONLY
Information for Means, SDs, and Ns have been rounded.
These tests are crude and should not be referenced as exact differences.
Committed Catholic vs. Nonreligious for age:

Two-sample t test with equal variances
------------------------------------------------------------------------------
         |     Obs        Mean    Std. err.   Std. dev.   [95% conf. interval]
---------+--------------------------------------------------------------------
       x |     500        59.1    .7602631          17    57.60629    60.59371
       y |   1,330        44.5    .4195325        15.3    43.67698    45.32302
---------+--------------------------------------------------------------------
Combined |   1,830    48.48907    .3989699    17.06733    47.70659    49.27155
---------+--------------------------------------------------------------------
    diff |                14.6    .8279105                12.97625    16.22375
------------------------------------------------------------------------------
    diff = mean(x) - mean(y)                                      t =  17.6348
H0: diff = 0                                     Degrees of freedom =     1828

    Ha: diff < 0                 Ha: diff != 0                 Ha: diff > 0
 Pr(T < t) = 1.0000         Pr(|T| > |t|) = 0.0000          Pr(T > t) = 0.0000
This comparison was significant at a .05 level.

Effect size based on mean comparison

                               Obs per group:
                                     Group 1 =        500
                                     Group 2 =      1,330
---------------------------------------------------------
        Effect size |   Estimate     [95% conf. interval]
--------------------+------------------------------------
          Cohen's d |   .9250904     .8178737    1.032073
         Hedges's g |   .9247107     .8175381    1.031649
---------------------------------------------------------
Using typical conventions of interpretation, this effect would be considered large.


FOR ILLUSTRATIVE PURPOSES ONLY
Information for Means, SDs, and Ns have been rounded.
These tests are crude and should not be referenced as exact differences.
Nominal Roman Catholic vs. Nominal Catholic for age:

Two-sample t test with equal variances
------------------------------------------------------------------------------
         |     Obs        Mean    Std. err.   Std. dev.   [95% conf. interval]
---------+--------------------------------------------------------------------
       x |     350        48.4     .855236          16    46.71794    50.08207
       y |     490        46.2     .745394        16.5    44.73543    47.66457
---------+--------------------------------------------------------------------
Combined |     840    47.11667    .5630949    16.32004    46.01143    48.22191
---------+--------------------------------------------------------------------
    diff |            2.200001    1.140317               -.0382114    4.438213
------------------------------------------------------------------------------
    diff = mean(x) - mean(y)                                      t =   1.9293
H0: diff = 0                                     Degrees of freedom =      838

    Ha: diff < 0                 Ha: diff != 0                 Ha: diff > 0
 Pr(T < t) = 0.9730         Pr(|T| > |t|) = 0.0540          Pr(T > t) = 0.0270
This comparison was not significant at a .05 level.

Effect size based on mean comparison

                               Obs per group:
                                     Group 1 =        350
                                     Group 2 =        490
---------------------------------------------------------
        Effect size |   Estimate     [95% conf. interval]
--------------------+------------------------------------
          Cohen's d |   .1350221    -.0023391     .272303
         Hedges's g |   .1349012    -.0023371    .2720592
---------------------------------------------------------
Using typical conventions of interpretation, this effect would be considered trivial.


FOR ILLUSTRATIVE PURPOSES ONLY
Information for Means, SDs, and Ns have been rounded.
These tests are crude and should not be referenced as exact differences.
Nominal Roman Catholic vs. Cultural Catholic for age:

Two-sample t test with equal variances
------------------------------------------------------------------------------
         |     Obs        Mean    Std. err.   Std. dev.   [95% conf. interval]
---------+--------------------------------------------------------------------
       x |     350        48.4     .855236          16    46.71794    50.08207
       y |     750        49.6    .5477226          15    48.52474    50.67525
---------+--------------------------------------------------------------------
Combined |   1,100    49.21818    .4621613    15.32816    48.31136      50.125
---------+--------------------------------------------------------------------
    diff |           -1.199997    .9920421               -3.146509    .7465154
------------------------------------------------------------------------------
    diff = mean(x) - mean(y)                                      t =  -1.2096
H0: diff = 0                                     Degrees of freedom =     1098

    Ha: diff < 0                 Ha: diff != 0                 Ha: diff > 0
 Pr(T < t) = 0.1133         Pr(|T| > |t|) = 0.2267          Pr(T > t) = 0.8867
This comparison was not significant at a .05 level.

Effect size based on mean comparison

                               Obs per group:
                                     Group 1 =        350
                                     Group 2 =        750
---------------------------------------------------------
        Effect size |   Estimate     [95% conf. interval]
--------------------+------------------------------------
          Cohen's d |  -.0783036    -.2052041    .0486326
         Hedges's g |  -.0782501    -.2050639    .0485993
---------------------------------------------------------
Using typical conventions of interpretation, this effect would be considered trivial.


FOR ILLUSTRATIVE PURPOSES ONLY
Information for Means, SDs, and Ns have been rounded.
These tests are crude and should not be referenced as exact differences.
Nominal Roman Catholic vs. Practicing Catholic for age:

Two-sample t test with equal variances
------------------------------------------------------------------------------
         |     Obs        Mean    Std. err.   Std. dev.   [95% conf. interval]
---------+--------------------------------------------------------------------
       x |     350        48.4     .855236          16    46.71794    50.08207
       y |     970        54.7     .513729          16    53.69185    55.70815
---------+--------------------------------------------------------------------
Combined |   1,320    53.02955    .4468282    16.23408    52.15297    53.90612
---------+--------------------------------------------------------------------
    diff |           -6.299999    .9976703               -8.257194   -4.342804
------------------------------------------------------------------------------
    diff = mean(x) - mean(y)                                      t =  -6.3147
H0: diff = 0                                     Degrees of freedom =     1318

    Ha: diff < 0                 Ha: diff != 0                 Ha: diff > 0
 Pr(T < t) = 0.0000         Pr(|T| > |t|) = 0.0000          Pr(T > t) = 1.0000
This comparison was significant at a .05 level.

Effect size based on mean comparison

                               Obs per group:
                                     Group 1 =        350
                                     Group 2 =        970
---------------------------------------------------------
        Effect size |   Estimate     [95% conf. interval]
--------------------+------------------------------------
          Cohen's d |    -.39375    -.5168094   -.2705432
         Hedges's g |  -.3935258    -.5165153   -.2703892
---------------------------------------------------------
Using typical conventions of interpretation, this effect would be considered small.


FOR ILLUSTRATIVE PURPOSES ONLY
Information for Means, SDs, and Ns have been rounded.
These tests are crude and should not be referenced as exact differences.
Nominal Roman Catholic vs. Committed Catholic for age:

Two-sample t test with equal variances
------------------------------------------------------------------------------
         |     Obs        Mean    Std. err.   Std. dev.   [95% conf. interval]
---------+--------------------------------------------------------------------
       x |     350        48.4     .855236          16    46.71794    50.08207
       y |     500        59.1    .7602631          17    57.60629    60.59371
---------+--------------------------------------------------------------------
Combined |     850    54.69412    .5969117    17.40282    53.52252    55.86571
---------+--------------------------------------------------------------------
    diff |               -10.7     1.15661               -12.97015   -8.429842
------------------------------------------------------------------------------
    diff = mean(x) - mean(y)                                      t =  -9.2512
H0: diff = 0                                     Degrees of freedom =      848

    Ha: diff < 0                 Ha: diff != 0                 Ha: diff > 0
 Pr(T < t) = 0.0000         Pr(|T| > |t|) = 0.0000          Pr(T > t) = 1.0000
This comparison was significant at a .05 level.

Effect size based on mean comparison

                               Obs per group:
                                     Group 1 =        350
                                     Group 2 =        500
---------------------------------------------------------
        Effect size |   Estimate     [95% conf. interval]
--------------------+------------------------------------
          Cohen's d |  -.6447435    -.7845614   -.5045629
         Hedges's g |  -.6441731    -.7838672   -.5041165
---------------------------------------------------------
Using typical conventions of interpretation, this effect would be considered medium.


FOR ILLUSTRATIVE PURPOSES ONLY
Information for Means, SDs, and Ns have been rounded.
These tests are crude and should not be referenced as exact differences.
Nominal Roman Catholic vs. Nominal Roman Catholic for age:

Two-sample t test with equal variances
------------------------------------------------------------------------------
         |     Obs        Mean    Std. err.   Std. dev.   [95% conf. interval]
---------+--------------------------------------------------------------------
       x |     350        48.4     .855236          16    46.71794    50.08207
       y |     350        48.4     .855236          16    46.71794    50.08207
---------+--------------------------------------------------------------------
Combined |     700        48.4    .6043104    15.98855    47.21352    49.58648
---------+--------------------------------------------------------------------
    diff |                   0    1.209486               -2.374667    2.374667
------------------------------------------------------------------------------
    diff = mean(x) - mean(y)                                      t =   0.0000
H0: diff = 0                                     Degrees of freedom =      698

    Ha: diff < 0                 Ha: diff != 0                 Ha: diff > 0
 Pr(T < t) = 0.5000         Pr(|T| > |t|) = 1.0000          Pr(T > t) = 0.5000
This comparison was not significant at a .05 level.

Effect size based on mean comparison

                               Obs per group:
                                     Group 1 =        350
                                     Group 2 =        350
---------------------------------------------------------
        Effect size |   Estimate     [95% conf. interval]
--------------------+------------------------------------
          Cohen's d |          0    -.1481594    .1481594
         Hedges's g |          0    -.1480001    .1480001
---------------------------------------------------------
Using typical conventions of interpretation, this effect would be considered trivial.


FOR ILLUSTRATIVE PURPOSES ONLY
Information for Means, SDs, and Ns have been rounded.
These tests are crude and should not be referenced as exact differences.
Nominal Roman Catholic vs. Cultural Roman Catholic for age:

Two-sample t test with equal variances
------------------------------------------------------------------------------
         |     Obs        Mean    Std. err.   Std. dev.   [95% conf. interval]
---------+--------------------------------------------------------------------
       x |     350        48.4     .855236          16    46.71794    50.08207
       y |     610        52.4    .6923588        17.1     51.0403     53.7597
---------+--------------------------------------------------------------------
Combined |     960    50.94167      .54253    16.80968    49.87699    52.00635
---------+--------------------------------------------------------------------
    diff |                  -4    1.120346               -6.198616   -1.801384
------------------------------------------------------------------------------
    diff = mean(x) - mean(y)                                      t =  -3.5703
H0: diff = 0                                     Degrees of freedom =      958

    Ha: diff < 0                 Ha: diff != 0                 Ha: diff > 0
 Pr(T < t) = 0.0002         Pr(|T| > |t|) = 0.0004          Pr(T > t) = 0.9998
This comparison was significant at a .05 level.

Effect size based on mean comparison

                               Obs per group:
                                     Group 1 =        350
                                     Group 2 =        610
---------------------------------------------------------
        Effect size |   Estimate     [95% conf. interval]
--------------------+------------------------------------
          Cohen's d |  -.2394112    -.3712125   -.1074857
         Hedges's g |  -.2392237    -.3709218   -.1074015
---------------------------------------------------------
Using typical conventions of interpretation, this effect would be considered small.


FOR ILLUSTRATIVE PURPOSES ONLY
Information for Means, SDs, and Ns have been rounded.
These tests are crude and should not be referenced as exact differences.
Nominal Roman Catholic vs. Practicing Roman Catholic for age:

Two-sample t test with equal variances
------------------------------------------------------------------------------
         |     Obs        Mean    Std. err.   Std. dev.   [95% conf. interval]
---------+--------------------------------------------------------------------
       x |     350        48.4     .855236          16    46.71794    50.08207
       y |   1,200        56.7    .4849742        16.8    55.74851    57.65149
---------+--------------------------------------------------------------------
Combined |   1,550    54.82581    .4311999    16.97636    53.98001     55.6716
---------+--------------------------------------------------------------------
    diff |           -8.299999    1.009835               -10.28079   -6.319209
------------------------------------------------------------------------------
    diff = mean(x) - mean(y)                                      t =  -8.2192
H0: diff = 0                                     Degrees of freedom =     1548

    Ha: diff < 0                 Ha: diff != 0                 Ha: diff > 0
 Pr(T < t) = 0.0000         Pr(|T| > |t|) = 0.0000          Pr(T > t) = 1.0000
This comparison was significant at a .05 level.

Effect size based on mean comparison

                               Obs per group:
                                     Group 1 =        350
                                     Group 2 =      1,200
---------------------------------------------------------
        Effect size |   Estimate     [95% conf. interval]
--------------------+------------------------------------
          Cohen's d |  -.4993082    -.6195874   -.3788709
         Hedges's g |  -.4990662    -.6192871   -.3786873
---------------------------------------------------------
Using typical conventions of interpretation, this effect would be considered small.


FOR ILLUSTRATIVE PURPOSES ONLY
Information for Means, SDs, and Ns have been rounded.
These tests are crude and should not be referenced as exact differences.
Nominal Roman Catholic vs. Committed Roman Catholic for age:

Two-sample t test with equal variances
------------------------------------------------------------------------------
         |     Obs        Mean    Std. err.   Std. dev.   [95% conf. interval]
---------+--------------------------------------------------------------------
       x |     350        48.4     .855236          16    46.71794    50.08207
       y |   1,000        61.9    .5533986        17.5    60.81404    62.98596
---------+--------------------------------------------------------------------
Combined |   1,350        58.4    .4929494    18.11212    57.43297    59.36703
---------+--------------------------------------------------------------------
    diff |               -13.5    1.063517               -15.58633   -11.41367
------------------------------------------------------------------------------
    diff = mean(x) - mean(y)                                      t = -12.6937
H0: diff = 0                                     Degrees of freedom =     1348

    Ha: diff < 0                 Ha: diff != 0                 Ha: diff > 0
 Pr(T < t) = 0.0000         Pr(|T| > |t|) = 0.0000          Pr(T > t) = 1.0000
This comparison was significant at a .05 level.

Effect size based on mean comparison

                               Obs per group:
                                     Group 1 =        350
                                     Group 2 =      1,000
---------------------------------------------------------
        Effect size |   Estimate     [95% conf. interval]
--------------------+------------------------------------
          Cohen's d |  -.7883554    -.9135264   -.6629076
         Hedges's g |  -.7879167    -.9130181   -.6625386
---------------------------------------------------------
Using typical conventions of interpretation, this effect would be considered medium.


FOR ILLUSTRATIVE PURPOSES ONLY
Information for Means, SDs, and Ns have been rounded.
These tests are crude and should not be referenced as exact differences.
Nominal Roman Catholic vs. Practicing Protestant for age:

Two-sample t test with equal variances
------------------------------------------------------------------------------
         |     Obs        Mean    Std. err.   Std. dev.   [95% conf. interval]
---------+--------------------------------------------------------------------
       x |     350        48.4     .855236          16    46.71794    50.08207
       y |     290          64    .9747856        16.6    62.08142    65.91858
---------+--------------------------------------------------------------------
Combined |     640    55.46875    .7124401    18.02347    54.06974    56.86776
---------+--------------------------------------------------------------------
    diff |               -15.6    1.292306               -18.13769   -13.06231
------------------------------------------------------------------------------
    diff = mean(x) - mean(y)                                      t = -12.0714
H0: diff = 0                                     Degrees of freedom =      638

    Ha: diff < 0                 Ha: diff != 0                 Ha: diff > 0
 Pr(T < t) = 0.0000         Pr(|T| > |t|) = 0.0000          Pr(T > t) = 1.0000
This comparison was significant at a .05 level.

Effect size based on mean comparison

                               Obs per group:
                                     Group 1 =        350
                                     Group 2 =        290
---------------------------------------------------------
        Effect size |   Estimate     [95% conf. interval]
--------------------+------------------------------------
          Cohen's d |  -.9585531    -1.122491   -.7939366
         Hedges's g |  -.9574257    -1.121171   -.7930028
---------------------------------------------------------
Using typical conventions of interpretation, this effect would be considered large.


FOR ILLUSTRATIVE PURPOSES ONLY
Information for Means, SDs, and Ns have been rounded.
These tests are crude and should not be referenced as exact differences.
Nominal Roman Catholic vs. Committed Protestant for age:

Two-sample t test with equal variances
------------------------------------------------------------------------------
         |     Obs        Mean    Std. err.   Std. dev.   [95% conf. interval]
---------+--------------------------------------------------------------------
       x |     350        48.4     .855236          16    46.71794    50.08207
       y |     200        63.9    1.357645        19.2    61.22278    66.57722
---------+--------------------------------------------------------------------
Combined |     550    54.03637    .8000676    18.76325     52.4648    55.60793
---------+--------------------------------------------------------------------
    diff |               -15.5    1.527356               -18.50019   -12.49981
------------------------------------------------------------------------------
    diff = mean(x) - mean(y)                                      t = -10.1483
H0: diff = 0                                     Degrees of freedom =      548

    Ha: diff < 0                 Ha: diff != 0                 Ha: diff > 0
 Pr(T < t) = 0.0000         Pr(|T| > |t|) = 0.0000          Pr(T > t) = 1.0000
This comparison was significant at a .05 level.

Effect size based on mean comparison

                               Obs per group:
                                     Group 1 =        350
                                     Group 2 =        200
---------------------------------------------------------
        Effect size |   Estimate     [95% conf. interval]
--------------------+------------------------------------
          Cohen's d |  -.8995467    -1.080878   -.7174619
         Hedges's g |  -.8983149    -1.079398   -.7164794
---------------------------------------------------------
Using typical conventions of interpretation, this effect would be considered large.


FOR ILLUSTRATIVE PURPOSES ONLY
Information for Means, SDs, and Ns have been rounded.
These tests are crude and should not be referenced as exact differences.
Nominal Roman Catholic vs. Cultural Anglican for age:

Two-sample t test with equal variances
------------------------------------------------------------------------------
         |     Obs        Mean    Std. err.   Std. dev.   [95% conf. interval]
---------+--------------------------------------------------------------------
       x |     350        48.4     .855236          16    46.71794    50.08207
       y |     240        55.3     1.16835        18.1    52.99842    57.60158
---------+--------------------------------------------------------------------
Combined |     590    51.20678     .708461    17.20846    49.81536     52.5982
---------+--------------------------------------------------------------------
    diff |           -6.899998     1.41511               -9.679283   -4.120713
------------------------------------------------------------------------------
    diff = mean(x) - mean(y)                                      t =  -4.8759
H0: diff = 0                                     Degrees of freedom =      588

    Ha: diff < 0                 Ha: diff != 0                 Ha: diff > 0
 Pr(T < t) = 0.0000         Pr(|T| > |t|) = 0.0000          Pr(T > t) = 1.0000
This comparison was significant at a .05 level.

Effect size based on mean comparison

                               Obs per group:
                                     Group 1 =        350
                                     Group 2 =        240
---------------------------------------------------------
        Effect size |   Estimate     [95% conf. interval]
--------------------+------------------------------------
          Cohen's d |   -.408644     -.574386   -.2425612
         Hedges's g |  -.4081225     -.573653   -.2422517
---------------------------------------------------------
Using typical conventions of interpretation, this effect would be considered small.


FOR ILLUSTRATIVE PURPOSES ONLY
Information for Means, SDs, and Ns have been rounded.
These tests are crude and should not be referenced as exact differences.
Nominal Roman Catholic vs. Practicing Anglican for age:

Two-sample t test with equal variances
------------------------------------------------------------------------------
         |     Obs        Mean    Std. err.   Std. dev.   [95% conf. interval]
---------+--------------------------------------------------------------------
       x |     350        48.4     .855236          16    46.71794    50.08207
       y |     440        59.9    .6960277        14.6    58.53204    61.26796
---------+--------------------------------------------------------------------
Combined |     790    54.80506    .5786432    16.26389     53.6692    55.94093
---------+--------------------------------------------------------------------
    diff |               -11.5    1.091245               -13.64209    -9.35791
------------------------------------------------------------------------------
    diff = mean(x) - mean(y)                                      t = -10.5384
H0: diff = 0                                     Degrees of freedom =      788

    Ha: diff < 0                 Ha: diff != 0                 Ha: diff > 0
 Pr(T < t) = 0.0000         Pr(|T| > |t|) = 0.0000          Pr(T > t) = 1.0000
This comparison was significant at a .05 level.

Effect size based on mean comparison

                               Obs per group:
                                     Group 1 =        350
                                     Group 2 =        440
---------------------------------------------------------
        Effect size |   Estimate     [95% conf. interval]
--------------------+------------------------------------
          Cohen's d |  -.7547948    -.8998094   -.6093311
         Hedges's g |  -.7540761    -.8989527    -.608751
---------------------------------------------------------
Using typical conventions of interpretation, this effect would be considered medium.


FOR ILLUSTRATIVE PURPOSES ONLY
Information for Means, SDs, and Ns have been rounded.
These tests are crude and should not be referenced as exact differences.
Nominal Roman Catholic vs. Committed Anglican for age:

Two-sample t test with equal variances
------------------------------------------------------------------------------
         |     Obs        Mean    Std. err.   Std. dev.   [95% conf. interval]
---------+--------------------------------------------------------------------
       x |     350        48.4     .855236          16    46.71794    50.08207
       y |     300          64    .8833459        15.3    62.26164    65.73836
---------+--------------------------------------------------------------------
Combined |     650        55.6    .6862211    17.49527    54.25252    56.94748
---------+--------------------------------------------------------------------
    diff |               -15.6    1.233766               -18.02266   -13.17734
------------------------------------------------------------------------------
    diff = mean(x) - mean(y)                                      t = -12.6442
H0: diff = 0                                     Degrees of freedom =      648

    Ha: diff < 0                 Ha: diff != 0                 Ha: diff > 0
 Pr(T < t) = 0.0000         Pr(|T| > |t|) = 0.0000          Pr(T > t) = 1.0000
This comparison was significant at a .05 level.

Effect size based on mean comparison

                               Obs per group:
                                     Group 1 =        350
                                     Group 2 =        300
---------------------------------------------------------
        Effect size |   Estimate     [95% conf. interval]
--------------------+------------------------------------
          Cohen's d |  -.9948414    -1.157938   -.8310568
         Hedges's g |  -.9936895    -1.156598   -.8300945
---------------------------------------------------------
Using typical conventions of interpretation, this effect would be considered large.


FOR ILLUSTRATIVE PURPOSES ONLY
Information for Means, SDs, and Ns have been rounded.
These tests are crude and should not be referenced as exact differences.
Nominal Roman Catholic vs. Practicing Christian for age:

Two-sample t test with equal variances
------------------------------------------------------------------------------
         |     Obs        Mean    Std. err.   Std. dev.   [95% conf. interval]
---------+--------------------------------------------------------------------
       x |     350        48.4     .855236          16    46.71794    50.08207
       y |     300          45    .8429314        14.6    43.34117    46.65883
---------+--------------------------------------------------------------------
Combined |     650    46.83077    .6060542    15.45141    45.64071    48.02083
---------+--------------------------------------------------------------------
    diff |            3.400002    1.209295                1.025392    5.774611
------------------------------------------------------------------------------
    diff = mean(x) - mean(y)                                      t =   2.8116
H0: diff = 0                                     Degrees of freedom =      648

    Ha: diff < 0                 Ha: diff != 0                 Ha: diff > 0
 Pr(T < t) = 0.9975         Pr(|T| > |t|) = 0.0051          Pr(T > t) = 0.0025
This comparison was significant at a .05 level.

Effect size based on mean comparison

                               Obs per group:
                                     Group 1 =        350
                                     Group 2 =        300
---------------------------------------------------------
        Effect size |   Estimate     [95% conf. interval]
--------------------+------------------------------------
          Cohen's d |   .2212122     .0664488    .3758059
         Hedges's g |    .220956     .0663719    .3753707
---------------------------------------------------------
Using typical conventions of interpretation, this effect would be considered small.


FOR ILLUSTRATIVE PURPOSES ONLY
Information for Means, SDs, and Ns have been rounded.
These tests are crude and should not be referenced as exact differences.
Nominal Roman Catholic vs. Committed Christian for age:

Two-sample t test with equal variances
------------------------------------------------------------------------------
         |     Obs        Mean    Std. err.   Std. dev.   [95% conf. interval]
---------+--------------------------------------------------------------------
       x |     350        48.4     .855236          16    46.71794    50.08207
       y |     400        48.2         .72        14.4    46.78453    49.61547
---------+--------------------------------------------------------------------
Combined |     750    48.29333    .5534825    15.15774    47.20677     49.3799
---------+--------------------------------------------------------------------
    diff |            .2000008     1.11015                -1.97938    2.379382
------------------------------------------------------------------------------
    diff = mean(x) - mean(y)                                      t =   0.1802
H0: diff = 0                                     Degrees of freedom =      748

    Ha: diff < 0                 Ha: diff != 0                 Ha: diff > 0
 Pr(T < t) = 0.5715         Pr(|T| > |t|) = 0.8571          Pr(T > t) = 0.4285
This comparison was not significant at a .05 level.

Effect size based on mean comparison

                               Obs per group:
                                     Group 1 =        350
                                     Group 2 =        400
---------------------------------------------------------
        Effect size |   Estimate     [95% conf. interval]
--------------------+------------------------------------
          Cohen's d |   .0131861    -.1302745    .1566379
         Hedges's g |   .0131729    -.1301439    .1564808
---------------------------------------------------------
Using typical conventions of interpretation, this effect would be considered trivial.


FOR ILLUSTRATIVE PURPOSES ONLY
Information for Means, SDs, and Ns have been rounded.
These tests are crude and should not be referenced as exact differences.
Nominal Roman Catholic vs. Cultural United Church for age:

Two-sample t test with equal variances
------------------------------------------------------------------------------
         |     Obs        Mean    Std. err.   Std. dev.   [95% conf. interval]
---------+--------------------------------------------------------------------
       x |     350        48.4     .855236          16    46.71794    50.08207
       y |     260        57.4    .8682431          14    55.69029    59.10972
---------+--------------------------------------------------------------------
Combined |     610    52.23607    .6400616    15.80836    50.97907    53.49306
---------+--------------------------------------------------------------------
    diff |                  -9    1.242865               -11.44083   -6.559171
------------------------------------------------------------------------------
    diff = mean(x) - mean(y)                                      t =  -7.2413
H0: diff = 0                                     Degrees of freedom =      608

    Ha: diff < 0                 Ha: diff != 0                 Ha: diff > 0
 Pr(T < t) = 0.0000         Pr(|T| > |t|) = 0.0000          Pr(T > t) = 1.0000
This comparison was significant at a .05 level.

Effect size based on mean comparison

                               Obs per group:
                                     Group 1 =        350
                                     Group 2 =        260
---------------------------------------------------------
        Effect size |   Estimate     [95% conf. interval]
--------------------+------------------------------------
          Cohen's d |  -.5928746    -.7565318    -.428749
         Hedges's g |  -.5921429    -.7555982   -.4282198
---------------------------------------------------------
Using typical conventions of interpretation, this effect would be considered medium.


FOR ILLUSTRATIVE PURPOSES ONLY
Information for Means, SDs, and Ns have been rounded.
These tests are crude and should not be referenced as exact differences.
Nominal Roman Catholic vs. Practicing United Church for age:

Two-sample t test with equal variances
------------------------------------------------------------------------------
         |     Obs        Mean    Std. err.   Std. dev.   [95% conf. interval]
---------+--------------------------------------------------------------------
       x |     350        48.4     .855236          16    46.71794    50.08207
       y |     480        61.8    .6846532          15     60.4547    63.14529
---------+--------------------------------------------------------------------
Combined |     830     56.1494    .5824965    16.78156    55.00606    57.29274
---------+--------------------------------------------------------------------
    diff |               -13.4     1.08451               -15.52871   -11.27129
------------------------------------------------------------------------------
    diff = mean(x) - mean(y)                                      t = -12.3558
H0: diff = 0                                     Degrees of freedom =      828

    Ha: diff < 0                 Ha: diff != 0                 Ha: diff > 0
 Pr(T < t) = 0.0000         Pr(|T| > |t|) = 0.0000          Pr(T > t) = 1.0000
This comparison was significant at a .05 level.

Effect size based on mean comparison

                               Obs per group:
                                     Group 1 =        350
                                     Group 2 =        480
---------------------------------------------------------
        Effect size |   Estimate     [95% conf. interval]
--------------------+------------------------------------
          Cohen's d |  -.8684717    -1.012202   -.7242591
         Hedges's g |  -.8676847    -1.011285   -.7236029
---------------------------------------------------------
Using typical conventions of interpretation, this effect would be considered large.


FOR ILLUSTRATIVE PURPOSES ONLY
Information for Means, SDs, and Ns have been rounded.
These tests are crude and should not be referenced as exact differences.
Nominal Roman Catholic vs. Committed United Church for age:

Two-sample t test with equal variances
------------------------------------------------------------------------------
         |     Obs        Mean    Std. err.   Std. dev.   [95% conf. interval]
---------+--------------------------------------------------------------------
       x |     350        48.4     .855236          16    46.71794    50.08207
       y |     270        67.9    .8580987        14.1    66.21056    69.58945
---------+--------------------------------------------------------------------
Combined |     620    56.89194    .7233034    18.01011    55.47151    58.31236
---------+--------------------------------------------------------------------
    diff |               -19.5    1.231363               -21.91816   -17.08184
------------------------------------------------------------------------------
    diff = mean(x) - mean(y)                                      t = -15.8361
H0: diff = 0                                     Degrees of freedom =      618

    Ha: diff < 0                 Ha: diff != 0                 Ha: diff > 0
 Pr(T < t) = 0.0000         Pr(|T| > |t|) = 0.0000          Pr(T > t) = 1.0000
This comparison was significant at a .05 level.

Effect size based on mean comparison

                               Obs per group:
                                     Group 1 =        350
                                     Group 2 =        270
---------------------------------------------------------
        Effect size |   Estimate     [95% conf. interval]
--------------------+------------------------------------
          Cohen's d |   -1.28271    -1.456385   -1.108162
         Hedges's g |  -1.281152    -1.454617   -1.106817
---------------------------------------------------------
Using typical conventions of interpretation, this effect would be considered large.


FOR ILLUSTRATIVE PURPOSES ONLY
Information for Means, SDs, and Ns have been rounded.
These tests are crude and should not be referenced as exact differences.
Nominal Roman Catholic vs. Nonreligious for age:

Two-sample t test with equal variances
------------------------------------------------------------------------------
         |     Obs        Mean    Std. err.   Std. dev.   [95% conf. interval]
---------+--------------------------------------------------------------------
       x |     350        48.4     .855236          16    46.71794    50.08207
       y |   1,330        44.5    .4195325        15.3    43.67698    45.32302
---------+--------------------------------------------------------------------
Combined |   1,680     45.3125    .3787628    15.52466     44.5696     46.0554
---------+--------------------------------------------------------------------
    diff |            3.900002     .928053                2.079738    5.720265
------------------------------------------------------------------------------
    diff = mean(x) - mean(y)                                      t =   4.2023
H0: diff = 0                                     Degrees of freedom =     1678

    Ha: diff < 0                 Ha: diff != 0                 Ha: diff > 0
 Pr(T < t) = 1.0000         Pr(|T| > |t|) = 0.0000          Pr(T > t) = 0.0000
This comparison was significant at a .05 level.

Effect size based on mean comparison

                               Obs per group:
                                     Group 1 =        350
                                     Group 2 =      1,330
---------------------------------------------------------
        Effect size |   Estimate     [95% conf. interval]
--------------------+------------------------------------
          Cohen's d |   .2524566     .1343648    .3704737
         Hedges's g |   .2523438     .1343047    .3703081
---------------------------------------------------------
Using typical conventions of interpretation, this effect would be considered small.


FOR ILLUSTRATIVE PURPOSES ONLY
Information for Means, SDs, and Ns have been rounded.
These tests are crude and should not be referenced as exact differences.
Cultural Roman Catholic vs. Nominal Catholic for age:

Two-sample t test with equal variances
------------------------------------------------------------------------------
         |     Obs        Mean    Std. err.   Std. dev.   [95% conf. interval]
---------+--------------------------------------------------------------------
       x |     610        52.4    .6923588        17.1     51.0403     53.7597
       y |     490        46.2     .745394        16.5    44.73543    47.66457
---------+--------------------------------------------------------------------
Combined |   1,100    49.63818    .5158206    17.10784    48.62608    50.65029
---------+--------------------------------------------------------------------
    diff |            6.200001     1.02131                4.196061     8.20394
------------------------------------------------------------------------------
    diff = mean(x) - mean(y)                                      t =   6.0706
H0: diff = 0                                     Degrees of freedom =     1098

    Ha: diff < 0                 Ha: diff != 0                 Ha: diff > 0
 Pr(T < t) = 1.0000         Pr(|T| > |t|) = 0.0000          Pr(T > t) = 0.0000
This comparison was significant at a .05 level.

Effect size based on mean comparison

                               Obs per group:
                                     Group 1 =        610
                                     Group 2 =        490
---------------------------------------------------------
        Effect size |   Estimate     [95% conf. interval]
--------------------+------------------------------------
          Cohen's d |    .368271     .2482953    .4880817
         Hedges's g |   .3680194     .2481257    .4877482
---------------------------------------------------------
Using typical conventions of interpretation, this effect would be considered small.


FOR ILLUSTRATIVE PURPOSES ONLY
Information for Means, SDs, and Ns have been rounded.
These tests are crude and should not be referenced as exact differences.
Cultural Roman Catholic vs. Cultural Catholic for age:

Two-sample t test with equal variances
------------------------------------------------------------------------------
         |     Obs        Mean    Std. err.   Std. dev.   [95% conf. interval]
---------+--------------------------------------------------------------------
       x |     610        52.4    .6923588        17.1     51.0403     53.7597
       y |     750        49.6    .5477226          15    48.52474    50.67525
---------+--------------------------------------------------------------------
Combined |   1,360    50.85588    .4346932    16.03069    50.00314    51.70862
---------+--------------------------------------------------------------------
    diff |            2.800003    .8710438                1.091266     4.50874
------------------------------------------------------------------------------
    diff = mean(x) - mean(y)                                      t =   3.2145
H0: diff = 0                                     Degrees of freedom =     1358

    Ha: diff < 0                 Ha: diff != 0                 Ha: diff > 0
 Pr(T < t) = 0.9993         Pr(|T| > |t|) = 0.0013          Pr(T > t) = 0.0007
This comparison was significant at a .05 level.

Effect size based on mean comparison

                               Obs per group:
                                     Group 1 =        610
                                     Group 2 =        750
---------------------------------------------------------
        Effect size |   Estimate     [95% conf. interval]
--------------------+------------------------------------
          Cohen's d |   .1752639      .068167    .2822965
         Hedges's g |   .1751671     .0681293    .2821405
---------------------------------------------------------
Using typical conventions of interpretation, this effect would be considered trivial.


FOR ILLUSTRATIVE PURPOSES ONLY
Information for Means, SDs, and Ns have been rounded.
These tests are crude and should not be referenced as exact differences.
Cultural Roman Catholic vs. Practicing Catholic for age:

Two-sample t test with equal variances
------------------------------------------------------------------------------
         |     Obs        Mean    Std. err.   Std. dev.   [95% conf. interval]
---------+--------------------------------------------------------------------
       x |     610        52.4    .6923588        17.1     51.0403     53.7597
       y |     970        54.7     .513729          16    53.69185    55.70815
---------+--------------------------------------------------------------------
Combined |   1,580    53.81203    .4142519    16.46619    52.99948    54.62457
---------+--------------------------------------------------------------------
    diff |           -2.299999     .849183               -3.965645   -.6343536
------------------------------------------------------------------------------
    diff = mean(x) - mean(y)                                      t =  -2.7085
H0: diff = 0                                     Degrees of freedom =     1578

    Ha: diff < 0                 Ha: diff != 0                 Ha: diff > 0
 Pr(T < t) = 0.0034         Pr(|T| > |t|) = 0.0068          Pr(T > t) = 0.9966
This comparison was significant at a .05 level.

Effect size based on mean comparison

                               Obs per group:
                                     Group 1 =        610
                                     Group 2 =        970
---------------------------------------------------------
        Effect size |   Estimate     [95% conf. interval]
--------------------+------------------------------------
          Cohen's d |  -.1399601    -.2413361   -.0385398
         Hedges's g |  -.1398935    -.2412214   -.0385215
---------------------------------------------------------
Using typical conventions of interpretation, this effect would be considered trivial.


FOR ILLUSTRATIVE PURPOSES ONLY
Information for Means, SDs, and Ns have been rounded.
These tests are crude and should not be referenced as exact differences.
Cultural Roman Catholic vs. Committed Catholic for age:

Two-sample t test with equal variances
------------------------------------------------------------------------------
         |     Obs        Mean    Std. err.   Std. dev.   [95% conf. interval]
---------+--------------------------------------------------------------------
       x |     610        52.4    .6923588        17.1     51.0403     53.7597
       y |     500        59.1    .7602631          17    57.60629    60.59371
---------+--------------------------------------------------------------------
Combined |   1,110    55.41802    .5213758     17.3705    54.39502    56.44101
---------+--------------------------------------------------------------------
    diff |           -6.699997    1.028879               -8.718768   -4.681226
------------------------------------------------------------------------------
    diff = mean(x) - mean(y)                                      t =  -6.5119
H0: diff = 0                                     Degrees of freedom =     1108

    Ha: diff < 0                 Ha: diff != 0                 Ha: diff > 0
 Pr(T < t) = 0.0000         Pr(|T| > |t|) = 0.0000          Pr(T > t) = 1.0000
This comparison was significant at a .05 level.

Effect size based on mean comparison

                               Obs per group:
                                     Group 1 =        610
                                     Group 2 =        500
---------------------------------------------------------
        Effect size |   Estimate     [95% conf. interval]
--------------------+------------------------------------
          Cohen's d |  -.3928456     -.512123   -.2733942
         Hedges's g |  -.3925797    -.5117762   -.2732091
---------------------------------------------------------
Using typical conventions of interpretation, this effect would be considered small.


FOR ILLUSTRATIVE PURPOSES ONLY
Information for Means, SDs, and Ns have been rounded.
These tests are crude and should not be referenced as exact differences.
Cultural Roman Catholic vs. Nominal Roman Catholic for age:

Two-sample t test with equal variances
------------------------------------------------------------------------------
         |     Obs        Mean    Std. err.   Std. dev.   [95% conf. interval]
---------+--------------------------------------------------------------------
       x |     610        52.4    .6923588        17.1     51.0403     53.7597
       y |     350        48.4     .855236          16    46.71794    50.08207
---------+--------------------------------------------------------------------
Combined |     960    50.94167      .54253    16.80968    49.87699    52.00635
---------+--------------------------------------------------------------------
    diff |                   4    1.120346                1.801384    6.198616
------------------------------------------------------------------------------
    diff = mean(x) - mean(y)                                      t =   3.5703
H0: diff = 0                                     Degrees of freedom =      958

    Ha: diff < 0                 Ha: diff != 0                 Ha: diff > 0
 Pr(T < t) = 0.9998         Pr(|T| > |t|) = 0.0004          Pr(T > t) = 0.0002
This comparison was significant at a .05 level.

Effect size based on mean comparison

                               Obs per group:
                                     Group 1 =        610
                                     Group 2 =        350
---------------------------------------------------------
        Effect size |   Estimate     [95% conf. interval]
--------------------+------------------------------------
          Cohen's d |   .2394112     .1074857    .3712125
         Hedges's g |   .2392237     .1074015    .3709218
---------------------------------------------------------
Using typical conventions of interpretation, this effect would be considered small.


FOR ILLUSTRATIVE PURPOSES ONLY
Information for Means, SDs, and Ns have been rounded.
These tests are crude and should not be referenced as exact differences.
Cultural Roman Catholic vs. Cultural Roman Catholic for age:

Two-sample t test with equal variances
------------------------------------------------------------------------------
         |     Obs        Mean    Std. err.   Std. dev.   [95% conf. interval]
---------+--------------------------------------------------------------------
       x |     610        52.4    .6923588        17.1     51.0403     53.7597
       y |     610        52.4    .6923588        17.1     51.0403     53.7597
---------+--------------------------------------------------------------------
Combined |   1,220        52.4    .4893707    17.09298     51.4399     53.3601
---------+--------------------------------------------------------------------
    diff |                   0    .9791432               -1.920994    1.920994
------------------------------------------------------------------------------
    diff = mean(x) - mean(y)                                      t =   0.0000
H0: diff = 0                                     Degrees of freedom =     1218

    Ha: diff < 0                 Ha: diff != 0                 Ha: diff > 0
 Pr(T < t) = 0.5000         Pr(|T| > |t|) = 1.0000          Pr(T > t) = 0.5000
This comparison was not significant at a .05 level.

Effect size based on mean comparison

                               Obs per group:
                                     Group 1 =        610
                                     Group 2 =        610
---------------------------------------------------------
        Effect size |   Estimate     [95% conf. interval]
--------------------+------------------------------------
          Cohen's d |          0    -.1122272    .1122272
         Hedges's g |          0    -.1121581    .1121581
---------------------------------------------------------
Using typical conventions of interpretation, this effect would be considered trivial.


FOR ILLUSTRATIVE PURPOSES ONLY
Information for Means, SDs, and Ns have been rounded.
These tests are crude and should not be referenced as exact differences.
Cultural Roman Catholic vs. Practicing Roman Catholic for age:

Two-sample t test with equal variances
------------------------------------------------------------------------------
         |     Obs        Mean    Std. err.   Std. dev.   [95% conf. interval]
---------+--------------------------------------------------------------------
       x |     610        52.4    .6923588        17.1     51.0403     53.7597
       y |   1,200        56.7    .4849742        16.8    55.74851    57.65149
---------+--------------------------------------------------------------------
Combined |   1,810    55.25083    .4000285    17.01885    54.46626     56.0354
---------+--------------------------------------------------------------------
    diff |           -4.299999    .8404516               -5.948358   -2.651641
------------------------------------------------------------------------------
    diff = mean(x) - mean(y)                                      t =  -5.1163
H0: diff = 0                                     Degrees of freedom =     1808

    Ha: diff < 0                 Ha: diff != 0                 Ha: diff > 0
 Pr(T < t) = 0.0000         Pr(|T| > |t|) = 0.0000          Pr(T > t) = 1.0000
This comparison was significant at a .05 level.

Effect size based on mean comparison

                               Obs per group:
                                     Group 1 =        610
                                     Group 2 =      1,200
---------------------------------------------------------
        Effect size |   Estimate     [95% conf. interval]
--------------------+------------------------------------
          Cohen's d |  -.2544131    -.3521914   -.1565648
         Hedges's g |  -.2543075    -.3520453   -.1564999
---------------------------------------------------------
Using typical conventions of interpretation, this effect would be considered small.


FOR ILLUSTRATIVE PURPOSES ONLY
Information for Means, SDs, and Ns have been rounded.
These tests are crude and should not be referenced as exact differences.
Cultural Roman Catholic vs. Committed Roman Catholic for age:

Two-sample t test with equal variances
------------------------------------------------------------------------------
         |     Obs        Mean    Std. err.   Std. dev.   [95% conf. interval]
---------+--------------------------------------------------------------------
       x |     610        52.4    .6923588        17.1     51.0403     53.7597
       y |   1,000        61.9    .5533986        17.5    60.81404    62.98596
---------+--------------------------------------------------------------------
Combined |   1,610    58.30062    .4472643    17.94639    57.42334     59.1779
---------+--------------------------------------------------------------------
    diff |                -9.5    .8913275               -11.24829   -7.751714
------------------------------------------------------------------------------
    diff = mean(x) - mean(y)                                      t = -10.6583
H0: diff = 0                                     Degrees of freedom =     1608

    Ha: diff < 0                 Ha: diff != 0                 Ha: diff > 0
 Pr(T < t) = 0.0000         Pr(|T| > |t|) = 0.0000          Pr(T > t) = 1.0000
This comparison was significant at a .05 level.

Effect size based on mean comparison

                               Obs per group:
                                     Group 1 =        610
                                     Group 2 =      1,000
---------------------------------------------------------
        Effect size |   Estimate     [95% conf. interval]
--------------------+------------------------------------
          Cohen's d |  -.5475633    -.6499358    -.445026
         Hedges's g |  -.5473079    -.6496327   -.4448184
---------------------------------------------------------
Using typical conventions of interpretation, this effect would be considered medium.


FOR ILLUSTRATIVE PURPOSES ONLY
Information for Means, SDs, and Ns have been rounded.
These tests are crude and should not be referenced as exact differences.
Cultural Roman Catholic vs. Practicing Protestant for age:

Two-sample t test with equal variances
------------------------------------------------------------------------------
         |     Obs        Mean    Std. err.   Std. dev.   [95% conf. interval]
---------+--------------------------------------------------------------------
       x |     610        52.4    .6923588        17.1     51.0403     53.7597
       y |     290          64    .9747856        16.6    62.08142    65.91858
---------+--------------------------------------------------------------------
Combined |     900    56.13778    .5926287    17.77886    54.97468    57.30088
---------+--------------------------------------------------------------------
    diff |               -11.6    1.208339               -13.97149   -9.228502
------------------------------------------------------------------------------
    diff = mean(x) - mean(y)                                      t =  -9.6000
H0: diff = 0                                     Degrees of freedom =      898

    Ha: diff < 0                 Ha: diff != 0                 Ha: diff > 0
 Pr(T < t) = 0.0000         Pr(|T| > |t|) = 0.0000          Pr(T > t) = 1.0000
This comparison was significant at a .05 level.

Effect size based on mean comparison

                               Obs per group:
                                     Group 1 =        610
                                     Group 2 =        290
---------------------------------------------------------
        Effect size |   Estimate     [95% conf. interval]
--------------------+------------------------------------
          Cohen's d |  -.6847415    -.8279001   -.5412193
         Hedges's g |  -.6841694    -.8272084   -.5407671
---------------------------------------------------------
Using typical conventions of interpretation, this effect would be considered medium.


FOR ILLUSTRATIVE PURPOSES ONLY
Information for Means, SDs, and Ns have been rounded.
These tests are crude and should not be referenced as exact differences.
Cultural Roman Catholic vs. Committed Protestant for age:

Two-sample t test with equal variances
------------------------------------------------------------------------------
         |     Obs        Mean    Std. err.   Std. dev.   [95% conf. interval]
---------+--------------------------------------------------------------------
       x |     610        52.4    .6923588        17.1     51.0403     53.7597
       y |     200        63.9    1.357645        19.2    61.22278    66.57722
---------+--------------------------------------------------------------------
Combined |     810    55.23951    .6435067    18.31452    53.97637    56.50265
---------+--------------------------------------------------------------------
    diff |               -11.5     1.43738               -14.32144   -8.678561
------------------------------------------------------------------------------
    diff = mean(x) - mean(y)                                      t =  -8.0007
H0: diff = 0                                     Degrees of freedom =      808

    Ha: diff < 0                 Ha: diff != 0                 Ha: diff > 0
 Pr(T < t) = 0.0000         Pr(|T| > |t|) = 0.0000          Pr(T > t) = 1.0000
This comparison was significant at a .05 level.

Effect size based on mean comparison

                               Obs per group:
                                     Group 1 =        610
                                     Group 2 =        200
---------------------------------------------------------
        Effect size |   Estimate     [95% conf. interval]
--------------------+------------------------------------
          Cohen's d |  -.6519118    -.8145508   -.4888841
         Hedges's g |  -.6513065    -.8137945   -.4884301
---------------------------------------------------------
Using typical conventions of interpretation, this effect would be considered medium.


FOR ILLUSTRATIVE PURPOSES ONLY
Information for Means, SDs, and Ns have been rounded.
These tests are crude and should not be referenced as exact differences.
Cultural Roman Catholic vs. Cultural Anglican for age:

Two-sample t test with equal variances
------------------------------------------------------------------------------
         |     Obs        Mean    Std. err.   Std. dev.   [95% conf. interval]
---------+--------------------------------------------------------------------
       x |     610        52.4    .6923588        17.1     51.0403     53.7597
       y |     240        55.3     1.16835        18.1    52.99842    57.60158
---------+--------------------------------------------------------------------
Combined |     850    53.21882    .5977219    17.42644    52.04564    54.39201
---------+--------------------------------------------------------------------
    diff |           -2.899998    1.324891               -5.500448   -.2995478
------------------------------------------------------------------------------
    diff = mean(x) - mean(y)                                      t =  -2.1889
H0: diff = 0                                     Degrees of freedom =      848

    Ha: diff < 0                 Ha: diff != 0                 Ha: diff > 0
 Pr(T < t) = 0.0144         Pr(|T| > |t|) = 0.0289          Pr(T > t) = 0.9856
This comparison was significant at a .05 level.

Effect size based on mean comparison

                               Obs per group:
                                     Group 1 =        610
                                     Group 2 =        240
---------------------------------------------------------
        Effect size |   Estimate     [95% conf. interval]
--------------------+------------------------------------
          Cohen's d |  -.1667848    -.3162902   -.0171813
         Hedges's g |  -.1666372    -.3160104   -.0171661
---------------------------------------------------------
Using typical conventions of interpretation, this effect would be considered trivial.


FOR ILLUSTRATIVE PURPOSES ONLY
Information for Means, SDs, and Ns have been rounded.
These tests are crude and should not be referenced as exact differences.
Cultural Roman Catholic vs. Practicing Anglican for age:

Two-sample t test with equal variances
------------------------------------------------------------------------------
         |     Obs        Mean    Std. err.   Std. dev.   [95% conf. interval]
---------+--------------------------------------------------------------------
       x |     610        52.4    .6923588        17.1     51.0403     53.7597
       y |     440        59.9    .6960277        14.6    58.53204    61.26796
---------+--------------------------------------------------------------------
Combined |   1,050    55.54286    .5095961     16.5128    54.54291     56.5428
---------+--------------------------------------------------------------------
    diff |                -7.5    1.007005               -9.475975   -5.524025
------------------------------------------------------------------------------
    diff = mean(x) - mean(y)                                      t =  -7.4478
H0: diff = 0                                     Degrees of freedom =     1048

    Ha: diff < 0                 Ha: diff != 0                 Ha: diff > 0
 Pr(T < t) = 0.0000         Pr(|T| > |t|) = 0.0000          Pr(T > t) = 1.0000
This comparison was significant at a .05 level.

Effect size based on mean comparison

                               Obs per group:
                                     Group 1 =        610
                                     Group 2 =        440
---------------------------------------------------------
        Effect size |   Estimate     [95% conf. interval]
--------------------+------------------------------------
          Cohen's d |  -.4658361    -.5899278   -.3415275
         Hedges's g |  -.4655026    -.5895055    -.341283
---------------------------------------------------------
Using typical conventions of interpretation, this effect would be considered small.


FOR ILLUSTRATIVE PURPOSES ONLY
Information for Means, SDs, and Ns have been rounded.
These tests are crude and should not be referenced as exact differences.
Cultural Roman Catholic vs. Committed Anglican for age:

Two-sample t test with equal variances
------------------------------------------------------------------------------
         |     Obs        Mean    Std. err.   Std. dev.   [95% conf. interval]
---------+--------------------------------------------------------------------
       x |     610        52.4    .6923588        17.1     51.0403     53.7597
       y |     300          64    .8833459        15.3    62.26164    65.73836
---------+--------------------------------------------------------------------
Combined |     910    56.22418    .5767223    17.39752    55.09231    57.35604
---------+--------------------------------------------------------------------
    diff |               -11.6    1.165574               -13.88753   -9.312466
------------------------------------------------------------------------------
    diff = mean(x) - mean(y)                                      t =  -9.9522
H0: diff = 0                                     Degrees of freedom =      908

    Ha: diff < 0                 Ha: diff != 0                 Ha: diff > 0
 Pr(T < t) = 0.0000         Pr(|T| > |t|) = 0.0000          Pr(T > t) = 1.0000
This comparison was significant at a .05 level.

Effect size based on mean comparison

                               Obs per group:
                                     Group 1 =        610
                                     Group 2 =        300
---------------------------------------------------------
        Effect size |   Estimate     [95% conf. interval]
--------------------+------------------------------------
          Cohen's d |  -.7017997    -.8435452   -.5596868
         Hedges's g |  -.7012199    -.8428482   -.5592243
---------------------------------------------------------
Using typical conventions of interpretation, this effect would be considered medium.


FOR ILLUSTRATIVE PURPOSES ONLY
Information for Means, SDs, and Ns have been rounded.
These tests are crude and should not be referenced as exact differences.
Cultural Roman Catholic vs. Practicing Christian for age:

Two-sample t test with equal variances
------------------------------------------------------------------------------
         |     Obs        Mean    Std. err.   Std. dev.   [95% conf. interval]
---------+--------------------------------------------------------------------
       x |     610        52.4    .6923588        17.1     51.0403     53.7597
       y |     300          45    .8429314        14.6    43.34117    46.65883
---------+--------------------------------------------------------------------
Combined |     910    49.96044    .5528498    16.67738    48.87543    51.04545
---------+--------------------------------------------------------------------
    diff |            7.400002    1.150778                5.141507    9.658496
------------------------------------------------------------------------------
    diff = mean(x) - mean(y)                                      t =   6.4304
H0: diff = 0                                     Degrees of freedom =      908

    Ha: diff < 0                 Ha: diff != 0                 Ha: diff > 0
 Pr(T < t) = 1.0000         Pr(|T| > |t|) = 0.0000          Pr(T > t) = 0.0000
This comparison was significant at a .05 level.

Effect size based on mean comparison

                               Obs per group:
                                     Group 1 =        610
                                     Group 2 =        300
---------------------------------------------------------
        Effect size |   Estimate     [95% conf. interval]
--------------------+------------------------------------
          Cohen's d |   .4534562     .3135585    .5931094
         Hedges's g |   .4530815     .3132994    .5926194
---------------------------------------------------------
Using typical conventions of interpretation, this effect would be considered small.


FOR ILLUSTRATIVE PURPOSES ONLY
Information for Means, SDs, and Ns have been rounded.
These tests are crude and should not be referenced as exact differences.
Cultural Roman Catholic vs. Committed Christian for age:

Two-sample t test with equal variances
------------------------------------------------------------------------------
         |     Obs        Mean    Std. err.   Std. dev.   [95% conf. interval]
---------+--------------------------------------------------------------------
       x |     610        52.4    .6923588        17.1     51.0403     53.7597
       y |     400        48.2         .72        14.4    46.78453    49.61547
---------+--------------------------------------------------------------------
Combined |   1,010    50.73663    .5100102    16.20838    49.73583    51.73744
---------+--------------------------------------------------------------------
    diff |            4.200001    1.034907                2.169182    6.230819
------------------------------------------------------------------------------
    diff = mean(x) - mean(y)                                      t =   4.0583
H0: diff = 0                                     Degrees of freedom =     1008

    Ha: diff < 0                 Ha: diff != 0                 Ha: diff > 0
 Pr(T < t) = 1.0000         Pr(|T| > |t|) = 0.0001          Pr(T > t) = 0.0000
This comparison was significant at a .05 level.

Effect size based on mean comparison

                               Obs per group:
                                     Group 1 =        610
                                     Group 2 =        400
---------------------------------------------------------
        Effect size |   Estimate     [95% conf. interval]
--------------------+------------------------------------
          Cohen's d |   .2611042     .1344264    .3876535
         Hedges's g |   .2609099     .1343264     .387365
---------------------------------------------------------
Using typical conventions of interpretation, this effect would be considered small.


FOR ILLUSTRATIVE PURPOSES ONLY
Information for Means, SDs, and Ns have been rounded.
These tests are crude and should not be referenced as exact differences.
Cultural Roman Catholic vs. Cultural United Church for age:

Two-sample t test with equal variances
------------------------------------------------------------------------------
         |     Obs        Mean    Std. err.   Std. dev.   [95% conf. interval]
---------+--------------------------------------------------------------------
       x |     610        52.4    .6923588        17.1     51.0403     53.7597
       y |     260        57.4    .8682431          14    55.69029    59.10972
---------+--------------------------------------------------------------------
Combined |     870    53.89425    .5556229    16.38852    52.80373    54.98477
---------+--------------------------------------------------------------------
    diff |                  -5    1.202585               -7.360314   -2.639686
------------------------------------------------------------------------------
    diff = mean(x) - mean(y)                                      t =  -4.1577
H0: diff = 0                                     Degrees of freedom =      868

    Ha: diff < 0                 Ha: diff != 0                 Ha: diff > 0
 Pr(T < t) = 0.0000         Pr(|T| > |t|) = 0.0000          Pr(T > t) = 1.0000
This comparison was significant at a .05 level.

Effect size based on mean comparison

                               Obs per group:
                                     Group 1 =        610
                                     Group 2 =        260
---------------------------------------------------------
        Effect size |   Estimate     [95% conf. interval]
--------------------+------------------------------------
          Cohen's d |  -.3079373    -.4537333   -.1619656
         Hedges's g |  -.3076711    -.4533411   -.1618256
---------------------------------------------------------
Using typical conventions of interpretation, this effect would be considered small.


FOR ILLUSTRATIVE PURPOSES ONLY
Information for Means, SDs, and Ns have been rounded.
These tests are crude and should not be referenced as exact differences.
Cultural Roman Catholic vs. Practicing United Church for age:

Two-sample t test with equal variances
------------------------------------------------------------------------------
         |     Obs        Mean    Std. err.   Std. dev.   [95% conf. interval]
---------+--------------------------------------------------------------------
       x |     610        52.4    .6923588        17.1     51.0403     53.7597
       y |     480        61.8    .6846532          15     60.4547    63.14529
---------+--------------------------------------------------------------------
Combined |   1,090    56.53945    .5106991    16.86081    55.53738    57.54152
---------+--------------------------------------------------------------------
    diff |           -9.399998    .9889729               -11.34051   -7.459488
------------------------------------------------------------------------------
    diff = mean(x) - mean(y)                                      t =  -9.5048
H0: diff = 0                                     Degrees of freedom =     1088

    Ha: diff < 0                 Ha: diff != 0                 Ha: diff > 0
 Pr(T < t) = 0.0000         Pr(|T| > |t|) = 0.0000          Pr(T > t) = 1.0000
This comparison was significant at a .05 level.

Effect size based on mean comparison

                               Obs per group:
                                     Group 1 =        610
                                     Group 2 =        480
---------------------------------------------------------
        Effect size |   Estimate     [95% conf. interval]
--------------------+------------------------------------
          Cohen's d |   -.579924    -.7018371   -.4577544
         Hedges's g |  -.5795241    -.7013532   -.4574388
---------------------------------------------------------
Using typical conventions of interpretation, this effect would be considered medium.


FOR ILLUSTRATIVE PURPOSES ONLY
Information for Means, SDs, and Ns have been rounded.
These tests are crude and should not be referenced as exact differences.
Cultural Roman Catholic vs. Committed United Church for age:

Two-sample t test with equal variances
------------------------------------------------------------------------------
         |     Obs        Mean    Std. err.   Std. dev.   [95% conf. interval]
---------+--------------------------------------------------------------------
       x |     610        52.4    .6923588        17.1     51.0403     53.7597
       y |     270        67.9    .8580987        14.1    66.21056    69.58945
---------+--------------------------------------------------------------------
Combined |     880    57.15568    .5979013    17.73662     55.9822    58.32916
---------+--------------------------------------------------------------------
    diff |               -15.5    1.187071               -17.82983   -13.17017
------------------------------------------------------------------------------
    diff = mean(x) - mean(y)                                      t = -13.0573
H0: diff = 0                                     Degrees of freedom =      878

    Ha: diff < 0                 Ha: diff != 0                 Ha: diff > 0
 Pr(T < t) = 0.0000         Pr(|T| > |t|) = 0.0000          Pr(T > t) = 1.0000
This comparison was significant at a .05 level.

Effect size based on mean comparison

                               Obs per group:
                                     Group 1 =        610
                                     Group 2 =        270
---------------------------------------------------------
        Effect size |   Estimate     [95% conf. interval]
--------------------+------------------------------------
          Cohen's d |  -.9544418    -1.104251    -.804135
         Hedges's g |  -.9536262    -1.103307   -.8034479
---------------------------------------------------------
Using typical conventions of interpretation, this effect would be considered large.


FOR ILLUSTRATIVE PURPOSES ONLY
Information for Means, SDs, and Ns have been rounded.
These tests are crude and should not be referenced as exact differences.
Cultural Roman Catholic vs. Nonreligious for age:

Two-sample t test with equal variances
------------------------------------------------------------------------------
         |     Obs        Mean    Std. err.   Std. dev.   [95% conf. interval]
---------+--------------------------------------------------------------------
       x |     610        52.4    .6923588        17.1     51.0403     53.7597
       y |   1,330        44.5    .4195325        15.3    43.67698    45.32302
---------+--------------------------------------------------------------------
Combined |   1,940    46.98402     .370112    16.30174    46.25816    47.70988
---------+--------------------------------------------------------------------
    diff |            7.900002     .776907                 6.37634    9.423663
------------------------------------------------------------------------------
    diff = mean(x) - mean(y)                                      t =  10.1685
H0: diff = 0                                     Degrees of freedom =     1938

    Ha: diff < 0                 Ha: diff != 0                 Ha: diff > 0
 Pr(T < t) = 1.0000         Pr(|T| > |t|) = 0.0000          Pr(T > t) = 0.0000
This comparison was significant at a .05 level.

Effect size based on mean comparison

                               Obs per group:
                                     Group 1 =        610
                                     Group 2 =      1,330
---------------------------------------------------------
        Effect size |   Estimate     [95% conf. interval]
--------------------+------------------------------------
          Cohen's d |   .4972425     .4000676    .5942923
         Hedges's g |     .49705     .3999128    .5940622
---------------------------------------------------------
Using typical conventions of interpretation, this effect would be considered small.


FOR ILLUSTRATIVE PURPOSES ONLY
Information for Means, SDs, and Ns have been rounded.
These tests are crude and should not be referenced as exact differences.
Practicing Roman Catholic vs. Nominal Catholic for age:

Two-sample t test with equal variances
------------------------------------------------------------------------------
         |     Obs        Mean    Std. err.   Std. dev.   [95% conf. interval]
---------+--------------------------------------------------------------------
       x |   1,200        56.7    .4849742        16.8    55.74851    57.65149
       y |     490        46.2     .745394        16.5    44.73543    47.66457
---------+--------------------------------------------------------------------
Combined |   1,690    53.65562    .4226514    17.37503    52.82665     54.4846
---------+--------------------------------------------------------------------
    diff |                10.5    .8960369                 8.74254    12.25746
------------------------------------------------------------------------------
    diff = mean(x) - mean(y)                                      t =  11.7183
H0: diff = 0                                     Degrees of freedom =     1688

    Ha: diff < 0                 Ha: diff != 0                 Ha: diff > 0
 Pr(T < t) = 1.0000         Pr(|T| > |t|) = 0.0000          Pr(T > t) = 0.0000
This comparison was significant at a .05 level.

Effect size based on mean comparison

                               Obs per group:
                                     Group 1 =      1,200
                                     Group 2 =        490
---------------------------------------------------------
        Effect size |   Estimate     [95% conf. interval]
--------------------+------------------------------------
          Cohen's d |   .6282292     .5209484    .7353308
         Hedges's g |     .62795     .5207169     .735004
---------------------------------------------------------
Using typical conventions of interpretation, this effect would be considered medium.


FOR ILLUSTRATIVE PURPOSES ONLY
Information for Means, SDs, and Ns have been rounded.
These tests are crude and should not be referenced as exact differences.
Practicing Roman Catholic vs. Cultural Catholic for age:

Two-sample t test with equal variances
------------------------------------------------------------------------------
         |     Obs        Mean    Std. err.   Std. dev.   [95% conf. interval]
---------+--------------------------------------------------------------------
       x |   1,200        56.7    .4849742        16.8    55.74851    57.65149
       y |     750        49.6    .5477226          15    48.52474    50.67525
---------+--------------------------------------------------------------------
Combined |   1,950    53.96923    .3735041    16.49349    53.23672    54.70174
---------+--------------------------------------------------------------------
    diff |            7.100002    .7508892                5.627371    8.572633
------------------------------------------------------------------------------
    diff = mean(x) - mean(y)                                      t =   9.4555
H0: diff = 0                                     Degrees of freedom =     1948

    Ha: diff < 0                 Ha: diff != 0                 Ha: diff > 0
 Pr(T < t) = 1.0000         Pr(|T| > |t|) = 0.0000          Pr(T > t) = 0.0000
This comparison was significant at a .05 level.

Effect size based on mean comparison

                               Obs per group:
                                     Group 1 =      1,200
                                     Group 2 =        750
---------------------------------------------------------
        Effect size |   Estimate     [95% conf. interval]
--------------------+------------------------------------
          Cohen's d |   .4401277     .3478003    .5323445
         Hedges's g |   .4399582     .3476664    .5321395
---------------------------------------------------------
Using typical conventions of interpretation, this effect would be considered small.


FOR ILLUSTRATIVE PURPOSES ONLY
Information for Means, SDs, and Ns have been rounded.
These tests are crude and should not be referenced as exact differences.
Practicing Roman Catholic vs. Practicing Catholic for age:

Two-sample t test with equal variances
------------------------------------------------------------------------------
         |     Obs        Mean    Std. err.   Std. dev.   [95% conf. interval]
---------+--------------------------------------------------------------------
       x |   1,200        56.7    .4849742        16.8    55.74851    57.65149
       y |     970        54.7     .513729          16    53.69185    55.70815
---------+--------------------------------------------------------------------
Combined |   2,170    55.80599    .3536357    16.47351    55.11249    56.49949
---------+--------------------------------------------------------------------
    diff |                   2    .7101442                .6073655    3.392635
------------------------------------------------------------------------------
    diff = mean(x) - mean(y)                                      t =   2.8163
H0: diff = 0                                     Degrees of freedom =     2168

    Ha: diff < 0                 Ha: diff != 0                 Ha: diff > 0
 Pr(T < t) = 0.9975         Pr(|T| > |t|) = 0.0049          Pr(T > t) = 0.0025
This comparison was significant at a .05 level.

Effect size based on mean comparison

                               Obs per group:
                                     Group 1 =      1,200
                                     Group 2 =        970
---------------------------------------------------------
        Effect size |   Estimate     [95% conf. interval]
--------------------+------------------------------------
          Cohen's d |   .1216009      .036884    .2062898
         Hedges's g |   .1215588     .0368713    .2062184
---------------------------------------------------------
Using typical conventions of interpretation, this effect would be considered trivial.


FOR ILLUSTRATIVE PURPOSES ONLY
Information for Means, SDs, and Ns have been rounded.
These tests are crude and should not be referenced as exact differences.
Practicing Roman Catholic vs. Committed Catholic for age:

Two-sample t test with equal variances
------------------------------------------------------------------------------
         |     Obs        Mean    Std. err.   Std. dev.   [95% conf. interval]
---------+--------------------------------------------------------------------
       x |   1,200        56.7    .4849742        16.8    55.74851    57.65149
       y |     500        59.1    .7602631          17    57.60629    60.59371
---------+--------------------------------------------------------------------
Combined |   1,700    57.40588     .409631    16.88952    56.60245    58.20932
---------+--------------------------------------------------------------------
    diff |           -2.399998    .8973899               -4.160104   -.6398912
------------------------------------------------------------------------------
    diff = mean(x) - mean(y)                                      t =  -2.6744
H0: diff = 0                                     Degrees of freedom =     1698

    Ha: diff < 0                 Ha: diff != 0                 Ha: diff > 0
 Pr(T < t) = 0.0038         Pr(|T| > |t|) = 0.0076          Pr(T > t) = 0.9962
This comparison was significant at a .05 level.

Effect size based on mean comparison

                               Obs per group:
                                     Group 1 =      1,200
                                     Group 2 =        500
---------------------------------------------------------
        Effect size |   Estimate     [95% conf. interval]
--------------------+------------------------------------
          Cohen's d |  -.1423569    -.2467728   -.0378991
         Hedges's g |   -.142294    -.2466638   -.0378824
---------------------------------------------------------
Using typical conventions of interpretation, this effect would be considered trivial.


FOR ILLUSTRATIVE PURPOSES ONLY
Information for Means, SDs, and Ns have been rounded.
These tests are crude and should not be referenced as exact differences.
Practicing Roman Catholic vs. Nominal Roman Catholic for age:

Two-sample t test with equal variances
------------------------------------------------------------------------------
         |     Obs        Mean    Std. err.   Std. dev.   [95% conf. interval]
---------+--------------------------------------------------------------------
       x |   1,200        56.7    .4849742        16.8    55.74851    57.65149
       y |     350        48.4     .855236          16    46.71794    50.08207
---------+--------------------------------------------------------------------
Combined |   1,550    54.82581    .4311999    16.97636    53.98001     55.6716
---------+--------------------------------------------------------------------
    diff |            8.299999    1.009835                6.319209    10.28079
------------------------------------------------------------------------------
    diff = mean(x) - mean(y)                                      t =   8.2192
H0: diff = 0                                     Degrees of freedom =     1548

    Ha: diff < 0                 Ha: diff != 0                 Ha: diff > 0
 Pr(T < t) = 1.0000         Pr(|T| > |t|) = 0.0000          Pr(T > t) = 0.0000
This comparison was significant at a .05 level.

Effect size based on mean comparison

                               Obs per group:
                                     Group 1 =      1,200
                                     Group 2 =        350
---------------------------------------------------------
        Effect size |   Estimate     [95% conf. interval]
--------------------+------------------------------------
          Cohen's d |   .4993082     .3788709    .6195874
         Hedges's g |   .4990662     .3786873    .6192871
---------------------------------------------------------
Using typical conventions of interpretation, this effect would be considered small.


FOR ILLUSTRATIVE PURPOSES ONLY
Information for Means, SDs, and Ns have been rounded.
These tests are crude and should not be referenced as exact differences.
Practicing Roman Catholic vs. Cultural Roman Catholic for age:

Two-sample t test with equal variances
------------------------------------------------------------------------------
         |     Obs        Mean    Std. err.   Std. dev.   [95% conf. interval]
---------+--------------------------------------------------------------------
       x |   1,200        56.7    .4849742        16.8    55.74851    57.65149
       y |     610        52.4    .6923588        17.1     51.0403     53.7597
---------+--------------------------------------------------------------------
Combined |   1,810    55.25083    .4000285    17.01885    54.46626     56.0354
---------+--------------------------------------------------------------------
    diff |            4.299999    .8404516                2.651641    5.948358
------------------------------------------------------------------------------
    diff = mean(x) - mean(y)                                      t =   5.1163
H0: diff = 0                                     Degrees of freedom =     1808

    Ha: diff < 0                 Ha: diff != 0                 Ha: diff > 0
 Pr(T < t) = 1.0000         Pr(|T| > |t|) = 0.0000          Pr(T > t) = 0.0000
This comparison was significant at a .05 level.

Effect size based on mean comparison

                               Obs per group:
                                     Group 1 =      1,200
                                     Group 2 =        610
---------------------------------------------------------
        Effect size |   Estimate     [95% conf. interval]
--------------------+------------------------------------
          Cohen's d |   .2544131     .1565648    .3521914
         Hedges's g |   .2543075     .1564999    .3520453
---------------------------------------------------------
Using typical conventions of interpretation, this effect would be considered small.


FOR ILLUSTRATIVE PURPOSES ONLY
Information for Means, SDs, and Ns have been rounded.
These tests are crude and should not be referenced as exact differences.
Practicing Roman Catholic vs. Practicing Roman Catholic for age:

Two-sample t test with equal variances
------------------------------------------------------------------------------
         |     Obs        Mean    Std. err.   Std. dev.   [95% conf. interval]
---------+--------------------------------------------------------------------
       x |   1,200        56.7    .4849742        16.8    55.74851    57.65149
       y |   1,200        56.7    .4849742        16.8    55.74851    57.65149
---------+--------------------------------------------------------------------
Combined |   2,400        56.7    .3428571     16.7965    56.02767    57.37233
---------+--------------------------------------------------------------------
    diff |                   0    .6858571               -1.344934    1.344934
------------------------------------------------------------------------------
    diff = mean(x) - mean(y)                                      t =   0.0000
H0: diff = 0                                     Degrees of freedom =     2398

    Ha: diff < 0                 Ha: diff != 0                 Ha: diff > 0
 Pr(T < t) = 0.5000         Pr(|T| > |t|) = 1.0000          Pr(T > t) = 0.5000
This comparison was not significant at a .05 level.

Effect size based on mean comparison

                               Obs per group:
                                     Group 1 =      1,200
                                     Group 2 =      1,200
---------------------------------------------------------
        Effect size |   Estimate     [95% conf. interval]
--------------------+------------------------------------
          Cohen's d |          0    -.0800152    .0800152
         Hedges's g |          0    -.0799902    .0799902
---------------------------------------------------------
Using typical conventions of interpretation, this effect would be considered trivial.


FOR ILLUSTRATIVE PURPOSES ONLY
Information for Means, SDs, and Ns have been rounded.
These tests are crude and should not be referenced as exact differences.
Practicing Roman Catholic vs. Committed Roman Catholic for age:

Two-sample t test with equal variances
------------------------------------------------------------------------------
         |     Obs        Mean    Std. err.   Std. dev.   [95% conf. interval]
---------+--------------------------------------------------------------------
       x |   1,200        56.7    .4849742        16.8    55.74851    57.65149
       y |   1,000        61.9    .5533986        17.5    60.81404    62.98596
---------+--------------------------------------------------------------------
Combined |   2,200    59.06364    .3691061    17.31261     58.3398    59.78747
---------+--------------------------------------------------------------------
    diff |           -5.200001    .7331074               -6.637657   -3.762345
------------------------------------------------------------------------------
    diff = mean(x) - mean(y)                                      t =  -7.0931
H0: diff = 0                                     Degrees of freedom =     2198

    Ha: diff < 0                 Ha: diff != 0                 Ha: diff > 0
 Pr(T < t) = 0.0000         Pr(|T| > |t|) = 0.0000          Pr(T > t) = 1.0000
This comparison was significant at a .05 level.

Effect size based on mean comparison

                               Obs per group:
                                     Group 1 =      1,200
                                     Group 2 =      1,000
---------------------------------------------------------
        Effect size |   Estimate     [95% conf. interval]
--------------------+------------------------------------
          Cohen's d |  -.3037082    -.3880735   -.2192746
         Hedges's g |  -.3036045     -.387941   -.2191997
---------------------------------------------------------
Using typical conventions of interpretation, this effect would be considered small.


FOR ILLUSTRATIVE PURPOSES ONLY
Information for Means, SDs, and Ns have been rounded.
These tests are crude and should not be referenced as exact differences.
Practicing Roman Catholic vs. Practicing Protestant for age:

Two-sample t test with equal variances
------------------------------------------------------------------------------
         |     Obs        Mean    Std. err.   Std. dev.   [95% conf. interval]
---------+--------------------------------------------------------------------
       x |   1,200        56.7    .4849742        16.8    55.74851    57.65149
       y |     290          64    .9747856        16.6    62.08142    65.91858
---------+--------------------------------------------------------------------
Combined |   1,490    58.12081    .4404945    17.00331    57.25675    58.98486
---------+--------------------------------------------------------------------
    diff |           -7.299999    1.096762               -9.451363   -5.148636
------------------------------------------------------------------------------
    diff = mean(x) - mean(y)                                      t =  -6.6560
H0: diff = 0                                     Degrees of freedom =     1488

    Ha: diff < 0                 Ha: diff != 0                 Ha: diff > 0
 Pr(T < t) = 0.0000         Pr(|T| > |t|) = 0.0000          Pr(T > t) = 1.0000
This comparison was significant at a .05 level.

Effect size based on mean comparison

                               Obs per group:
                                     Group 1 =      1,200
                                     Group 2 =        290
---------------------------------------------------------
        Effect size |   Estimate     [95% conf. interval]
--------------------+------------------------------------
          Cohen's d |  -.4355259     -.564653   -.3062546
         Hedges's g |  -.4353064    -.5643683   -.3061002
---------------------------------------------------------
Using typical conventions of interpretation, this effect would be considered small.


FOR ILLUSTRATIVE PURPOSES ONLY
Information for Means, SDs, and Ns have been rounded.
These tests are crude and should not be referenced as exact differences.
Practicing Roman Catholic vs. Committed Protestant for age:

Two-sample t test with equal variances
------------------------------------------------------------------------------
         |     Obs        Mean    Std. err.   Std. dev.   [95% conf. interval]
---------+--------------------------------------------------------------------
       x |   1,200        56.7    .4849742        16.8    55.74851    57.65149
       y |     200        63.9    1.357645        19.2    61.22278    66.57722
---------+--------------------------------------------------------------------
Combined |   1,400    57.72857    .4634347    17.34014    56.81947    58.63767
---------+--------------------------------------------------------------------
    diff |           -7.200001    1.310779               -9.771307   -4.628694
------------------------------------------------------------------------------
    diff = mean(x) - mean(y)                                      t =  -5.4929
H0: diff = 0                                     Degrees of freedom =     1398

    Ha: diff < 0                 Ha: diff != 0                 Ha: diff > 0
 Pr(T < t) = 0.0000         Pr(|T| > |t|) = 0.0000          Pr(T > t) = 1.0000
This comparison was significant at a .05 level.

Effect size based on mean comparison

                               Obs per group:
                                     Group 1 =      1,200
                                     Group 2 =        200
---------------------------------------------------------
        Effect size |   Estimate     [95% conf. interval]
--------------------+------------------------------------
          Cohen's d |  -.4195284    -.5699542    -.268954
         Hedges's g |  -.4193033    -.5696484   -.2688097
---------------------------------------------------------
Using typical conventions of interpretation, this effect would be considered small.


FOR ILLUSTRATIVE PURPOSES ONLY
Information for Means, SDs, and Ns have been rounded.
These tests are crude and should not be referenced as exact differences.
Practicing Roman Catholic vs. Cultural Anglican for age:

Two-sample t test with equal variances
------------------------------------------------------------------------------
         |     Obs        Mean    Std. err.   Std. dev.   [95% conf. interval]
---------+--------------------------------------------------------------------
       x |   1,200        56.7    .4849742        16.8    55.74851    57.65149
       y |     240        55.3     1.16835        18.1    52.99842    57.60158
---------+--------------------------------------------------------------------
Combined |   1,440    56.46667    .4486489    17.02503    55.58659    57.34674
---------+--------------------------------------------------------------------
    diff |            1.400002    1.203704               -.9612022    3.761205
------------------------------------------------------------------------------
    diff = mean(x) - mean(y)                                      t =   1.1631
H0: diff = 0                                     Degrees of freedom =     1438

    Ha: diff < 0                 Ha: diff != 0                 Ha: diff > 0
 Pr(T < t) = 0.8775         Pr(|T| > |t|) = 0.2450          Pr(T > t) = 0.1225
This comparison was not significant at a .05 level.

Effect size based on mean comparison

                               Obs per group:
                                     Group 1 =      1,200
                                     Group 2 =        240
---------------------------------------------------------
        Effect size |   Estimate     [95% conf. interval]
--------------------+------------------------------------
          Cohen's d |    .082242    -.0563952    .2208507
         Hedges's g |   .0821991    -.0563658    .2207355
---------------------------------------------------------
Using typical conventions of interpretation, this effect would be considered trivial.


FOR ILLUSTRATIVE PURPOSES ONLY
Information for Means, SDs, and Ns have been rounded.
These tests are crude and should not be referenced as exact differences.
Practicing Roman Catholic vs. Practicing Anglican for age:

Two-sample t test with equal variances
------------------------------------------------------------------------------
         |     Obs        Mean    Std. err.   Std. dev.   [95% conf. interval]
---------+--------------------------------------------------------------------
       x |   1,200        56.7    .4849742        16.8    55.74851    57.65149
       y |     440        59.9    .6960277        14.6    58.53204    61.26796
---------+--------------------------------------------------------------------
Combined |   1,640    57.55854    .4024138    16.29652    56.76924    58.34784
---------+--------------------------------------------------------------------
    diff |           -3.200001    .9050682               -4.975214   -1.424788
------------------------------------------------------------------------------
    diff = mean(x) - mean(y)                                      t =  -3.5356
H0: diff = 0                                     Degrees of freedom =     1638

    Ha: diff < 0                 Ha: diff != 0                 Ha: diff > 0
 Pr(T < t) = 0.0002         Pr(|T| > |t|) = 0.0004          Pr(T > t) = 0.9998
This comparison was significant at a .05 level.

Effect size based on mean comparison

                               Obs per group:
                                     Group 1 =      1,200
                                     Group 2 =        440
---------------------------------------------------------
        Effect size |   Estimate     [95% conf. interval]
--------------------+------------------------------------
          Cohen's d |  -.1970488    -.3064598   -.0875778
         Hedges's g |  -.1969585    -.3063194   -.0875377
---------------------------------------------------------
Using typical conventions of interpretation, this effect would be considered trivial.


FOR ILLUSTRATIVE PURPOSES ONLY
Information for Means, SDs, and Ns have been rounded.
These tests are crude and should not be referenced as exact differences.
Practicing Roman Catholic vs. Committed Anglican for age:

Two-sample t test with equal variances
------------------------------------------------------------------------------
         |     Obs        Mean    Std. err.   Std. dev.   [95% conf. interval]
---------+--------------------------------------------------------------------
       x |   1,200        56.7    .4849742        16.8    55.74851    57.65149
       y |     300          64    .8833459        15.3    62.26164    65.73836
---------+--------------------------------------------------------------------
Combined |   1,500       58.16    .4328044    16.76244    57.31103    59.00897
---------+--------------------------------------------------------------------
    diff |           -7.299999    1.065812               -9.390642   -5.209357
------------------------------------------------------------------------------
    diff = mean(x) - mean(y)                                      t =  -6.8492
H0: diff = 0                                     Degrees of freedom =     1498

    Ha: diff < 0                 Ha: diff != 0                 Ha: diff > 0
 Pr(T < t) = 0.0000         Pr(|T| > |t|) = 0.0000          Pr(T > t) = 1.0000
This comparison was significant at a .05 level.

Effect size based on mean comparison

                               Obs per group:
                                     Group 1 =      1,200
                                     Group 2 =        300
---------------------------------------------------------
        Effect size |   Estimate     [95% conf. interval]
--------------------+------------------------------------
          Cohen's d |  -.4421164    -.5695453    -.314542
         Hedges's g |   -.441895    -.5692601   -.3143845
---------------------------------------------------------
Using typical conventions of interpretation, this effect would be considered small.


FOR ILLUSTRATIVE PURPOSES ONLY
Information for Means, SDs, and Ns have been rounded.
These tests are crude and should not be referenced as exact differences.
Practicing Roman Catholic vs. Practicing Christian for age:

Two-sample t test with equal variances
------------------------------------------------------------------------------
         |     Obs        Mean    Std. err.   Std. dev.   [95% conf. interval]
---------+--------------------------------------------------------------------
       x |   1,200        56.7    .4849742        16.8    55.74851    57.65149
       y |     300          45    .8429314        14.6    43.34117    46.65883
---------+--------------------------------------------------------------------
Combined |   1,500       54.36    .4398406    17.03495    53.49723    55.22277
---------+--------------------------------------------------------------------
    diff |                11.7    1.057615                9.625438    13.77456
------------------------------------------------------------------------------
    diff = mean(x) - mean(y)                                      t =  11.0626
H0: diff = 0                                     Degrees of freedom =     1498

    Ha: diff < 0                 Ha: diff != 0                 Ha: diff > 0
 Pr(T < t) = 1.0000         Pr(|T| > |t|) = 0.0000          Pr(T > t) = 0.0000
This comparison was significant at a .05 level.

Effect size based on mean comparison

                               Obs per group:
                                     Group 1 =      1,200
                                     Group 2 =        300
---------------------------------------------------------
        Effect size |   Estimate     [95% conf. interval]
--------------------+------------------------------------
          Cohen's d |   .7140898     .5849023    .8430479
         Hedges's g |   .7137322     .5846094    .8426257
---------------------------------------------------------
Using typical conventions of interpretation, this effect would be considered medium.


FOR ILLUSTRATIVE PURPOSES ONLY
Information for Means, SDs, and Ns have been rounded.
These tests are crude and should not be referenced as exact differences.
Practicing Roman Catholic vs. Committed Christian for age:

Two-sample t test with equal variances
------------------------------------------------------------------------------
         |     Obs        Mean    Std. err.   Std. dev.   [95% conf. interval]
---------+--------------------------------------------------------------------
       x |   1,200        56.7    .4849742        16.8    55.74851    57.65149
       y |     400        48.2         .72        14.4    46.78453    49.61547
---------+--------------------------------------------------------------------
Combined |   1,600      54.575    .4160333    16.64133    53.75897    55.39103
---------+--------------------------------------------------------------------
    diff |                 8.5    .9372716                6.661589    10.33841
------------------------------------------------------------------------------
    diff = mean(x) - mean(y)                                      t =   9.0689
H0: diff = 0                                     Degrees of freedom =     1598

    Ha: diff < 0                 Ha: diff != 0                 Ha: diff > 0
 Pr(T < t) = 1.0000         Pr(|T| > |t|) = 0.0000          Pr(T > t) = 0.0000
This comparison was significant at a .05 level.

Effect size based on mean comparison

                               Obs per group:
                                     Group 1 =      1,200
                                     Group 2 =        400
---------------------------------------------------------
        Effect size |   Estimate     [95% conf. interval]
--------------------+------------------------------------
          Cohen's d |   .5235918     .4089068    .6381169
         Hedges's g |    .523346     .4087148    .6378174
---------------------------------------------------------
Using typical conventions of interpretation, this effect would be considered medium.


FOR ILLUSTRATIVE PURPOSES ONLY
Information for Means, SDs, and Ns have been rounded.
These tests are crude and should not be referenced as exact differences.
Practicing Roman Catholic vs. Cultural United Church for age:

Two-sample t test with equal variances
------------------------------------------------------------------------------
         |     Obs        Mean    Std. err.   Std. dev.   [95% conf. interval]
---------+--------------------------------------------------------------------
       x |   1,200        56.7    .4849742        16.8    55.74851    57.65149
       y |     260        57.4    .8682431          14    55.69029    59.10972
---------+--------------------------------------------------------------------
Combined |   1,460    56.82466    .4274879    16.33429     55.9861    57.66322
---------+--------------------------------------------------------------------
    diff |           -.7000008    1.117609               -2.892294    1.492293
------------------------------------------------------------------------------
    diff = mean(x) - mean(y)                                      t =  -0.6263
H0: diff = 0                                     Degrees of freedom =     1458

    Ha: diff < 0                 Ha: diff != 0                 Ha: diff > 0
 Pr(T < t) = 0.2656         Pr(|T| > |t|) = 0.5312          Pr(T > t) = 0.7344
This comparison was not significant at a .05 level.

Effect size based on mean comparison

                               Obs per group:
                                     Group 1 =      1,200
                                     Group 2 =        260
---------------------------------------------------------
        Effect size |   Estimate     [95% conf. interval]
--------------------+------------------------------------
          Cohen's d |  -.0428457    -.1769222    .0912454
         Hedges's g |  -.0428237    -.1768312    .0911985
---------------------------------------------------------
Using typical conventions of interpretation, this effect would be considered trivial.


FOR ILLUSTRATIVE PURPOSES ONLY
Information for Means, SDs, and Ns have been rounded.
These tests are crude and should not be referenced as exact differences.
Practicing Roman Catholic vs. Practicing United Church for age:

Two-sample t test with equal variances
------------------------------------------------------------------------------
         |     Obs        Mean    Std. err.   Std. dev.   [95% conf. interval]
---------+--------------------------------------------------------------------
       x |   1,200        56.7    .4849742        16.8    55.74851    57.65149
       y |     480        61.8    .6846532          15     60.4547    63.14529
---------+--------------------------------------------------------------------
Combined |   1,680    58.15714     .401673     16.4637    57.36931    58.94498
---------+--------------------------------------------------------------------
    diff |           -5.099998     .880649               -6.827285   -3.372712
------------------------------------------------------------------------------
    diff = mean(x) - mean(y)                                      t =  -5.7912
H0: diff = 0                                     Degrees of freedom =     1678

    Ha: diff < 0                 Ha: diff != 0                 Ha: diff > 0
 Pr(T < t) = 0.0000         Pr(|T| > |t|) = 0.0000          Pr(T > t) = 1.0000
This comparison was significant at a .05 level.

Effect size based on mean comparison

                               Obs per group:
                                     Group 1 =      1,200
                                     Group 2 =        480
---------------------------------------------------------
        Effect size |   Estimate     [95% conf. interval]
--------------------+------------------------------------
          Cohen's d |  -.3127596    -.4190911   -.2063358
         Hedges's g |  -.3126198    -.4189037   -.2062435
---------------------------------------------------------
Using typical conventions of interpretation, this effect would be considered small.


FOR ILLUSTRATIVE PURPOSES ONLY
Information for Means, SDs, and Ns have been rounded.
These tests are crude and should not be referenced as exact differences.
Practicing Roman Catholic vs. Committed United Church for age:

Two-sample t test with equal variances
------------------------------------------------------------------------------
         |     Obs        Mean    Std. err.   Std. dev.   [95% conf. interval]
---------+--------------------------------------------------------------------
       x |   1,200        56.7    .4849742        16.8    55.74851    57.65149
       y |     270        67.9    .8580987        14.1    66.21056    69.58945
---------+--------------------------------------------------------------------
Combined |   1,470    58.75714    .4407718    16.89945    57.89253    59.62175
---------+--------------------------------------------------------------------
    diff |               -11.2    1.100532               -13.35878   -9.041217
------------------------------------------------------------------------------
    diff = mean(x) - mean(y)                                      t = -10.1769
H0: diff = 0                                     Degrees of freedom =     1468

    Ha: diff < 0                 Ha: diff != 0                 Ha: diff > 0
 Pr(T < t) = 0.0000         Pr(|T| > |t|) = 0.0000          Pr(T > t) = 1.0000
This comparison was significant at a .05 level.

Effect size based on mean comparison

                               Obs per group:
                                     Group 1 =      1,200
                                     Group 2 =        270
---------------------------------------------------------
        Effect size |   Estimate     [95% conf. interval]
--------------------+------------------------------------
          Cohen's d |  -.6854905    -.8197038   -.5510512
         Hedges's g |  -.6851402    -.8192849   -.5507696
---------------------------------------------------------
Using typical conventions of interpretation, this effect would be considered medium.


FOR ILLUSTRATIVE PURPOSES ONLY
Information for Means, SDs, and Ns have been rounded.
These tests are crude and should not be referenced as exact differences.
Practicing Roman Catholic vs. Nonreligious for age:

Two-sample t test with equal variances
------------------------------------------------------------------------------
         |     Obs        Mean    Std. err.   Std. dev.   [95% conf. interval]
---------+--------------------------------------------------------------------
       x |   1,200        56.7    .4849742        16.8    55.74851    57.65149
       y |   1,330        44.5    .4195325        15.3    43.67698    45.32302
---------+--------------------------------------------------------------------
Combined |   2,530    50.28656    .3408614    17.14502    49.61817    50.95496
---------+--------------------------------------------------------------------
    diff |                12.2     .638188                10.94858    13.45143
------------------------------------------------------------------------------
    diff = mean(x) - mean(y)                                      t =  19.1166
H0: diff = 0                                     Degrees of freedom =     2528

    Ha: diff < 0                 Ha: diff != 0                 Ha: diff > 0
 Pr(T < t) = 1.0000         Pr(|T| > |t|) = 0.0000          Pr(T > t) = 0.0000
This comparison was significant at a .05 level.

Effect size based on mean comparison

                               Obs per group:
                                     Group 1 =      1,200
                                     Group 2 =      1,330
---------------------------------------------------------
        Effect size |   Estimate     [95% conf. interval]
--------------------+------------------------------------
          Cohen's d |   .7611233     .6802467     .841859
         Hedges's g |   .7608975     .6800449    .8416092
---------------------------------------------------------
Using typical conventions of interpretation, this effect would be considered medium.


FOR ILLUSTRATIVE PURPOSES ONLY
Information for Means, SDs, and Ns have been rounded.
These tests are crude and should not be referenced as exact differences.
Committed Roman Catholic vs. Nominal Catholic for age:

Two-sample t test with equal variances
------------------------------------------------------------------------------
         |     Obs        Mean    Std. err.   Std. dev.   [95% conf. interval]
---------+--------------------------------------------------------------------
       x |   1,000        61.9    .5533986        17.5    60.81404    62.98596
       y |     490        46.2     .745394        16.5    44.73543    47.66457
---------+--------------------------------------------------------------------
Combined |   1,490    56.73691    .4841917    18.69005    55.78714    57.68668
---------+--------------------------------------------------------------------
    diff |                15.7    .9472454                13.84192    17.55808
------------------------------------------------------------------------------
    diff = mean(x) - mean(y)                                      t =  16.5744
H0: diff = 0                                     Degrees of freedom =     1488

    Ha: diff < 0                 Ha: diff != 0                 Ha: diff > 0
 Pr(T < t) = 1.0000         Pr(|T| > |t|) = 0.0000          Pr(T > t) = 0.0000
This comparison was significant at a .05 level.

Effect size based on mean comparison

                               Obs per group:
                                     Group 1 =      1,000
                                     Group 2 =        490
---------------------------------------------------------
        Effect size |   Estimate     [95% conf. interval]
--------------------+------------------------------------
          Cohen's d |   .9139707     .8008726    1.026786
         Hedges's g |     .91351     .8004688    1.026269
---------------------------------------------------------
Using typical conventions of interpretation, this effect would be considered large.


FOR ILLUSTRATIVE PURPOSES ONLY
Information for Means, SDs, and Ns have been rounded.
These tests are crude and should not be referenced as exact differences.
Committed Roman Catholic vs. Cultural Catholic for age:

Two-sample t test with equal variances
------------------------------------------------------------------------------
         |     Obs        Mean    Std. err.   Std. dev.   [95% conf. interval]
---------+--------------------------------------------------------------------
       x |   1,000        61.9    .5533986        17.5    60.81404    62.98596
       y |     750        49.6    .5477226          15    48.52474    50.67525
---------+--------------------------------------------------------------------
Combined |   1,750    56.62857    .4197631    17.55995    55.80528    57.45186
---------+--------------------------------------------------------------------
    diff |                12.3    .7958322                10.73912    13.86089
------------------------------------------------------------------------------
    diff = mean(x) - mean(y)                                      t =  15.4555
H0: diff = 0                                     Degrees of freedom =     1748

    Ha: diff < 0                 Ha: diff != 0                 Ha: diff > 0
 Pr(T < t) = 1.0000         Pr(|T| > |t|) = 0.0000          Pr(T > t) = 0.0000
This comparison was significant at a .05 level.

Effect size based on mean comparison

                               Obs per group:
                                     Group 1 =      1,000
                                     Group 2 =        750
---------------------------------------------------------
        Effect size |   Estimate     [95% conf. interval]
--------------------+------------------------------------
          Cohen's d |   .7465727     .6486166    .8443283
         Hedges's g |   .7462524     .6483383    .8439659
---------------------------------------------------------
Using typical conventions of interpretation, this effect would be considered medium.


FOR ILLUSTRATIVE PURPOSES ONLY
Information for Means, SDs, and Ns have been rounded.
These tests are crude and should not be referenced as exact differences.
Committed Roman Catholic vs. Practicing Catholic for age:

Two-sample t test with equal variances
------------------------------------------------------------------------------
         |     Obs        Mean    Std. err.   Std. dev.   [95% conf. interval]
---------+--------------------------------------------------------------------
       x |   1,000        61.9    .5533986        17.5    60.81404    62.98596
       y |     970        54.7     .513729          16    53.69185    55.70815
---------+--------------------------------------------------------------------
Combined |   1,970    58.35482    .3865299    17.15601    57.59677    59.11287
---------+--------------------------------------------------------------------
    diff |            7.200001    .7561233                5.717114    8.682887
------------------------------------------------------------------------------
    diff = mean(x) - mean(y)                                      t =   9.5223
H0: diff = 0                                     Degrees of freedom =     1968

    Ha: diff < 0                 Ha: diff != 0                 Ha: diff > 0
 Pr(T < t) = 1.0000         Pr(|T| > |t|) = 0.0000          Pr(T > t) = 0.0000
This comparison was significant at a .05 level.

Effect size based on mean comparison

                               Obs per group:
                                     Group 1 =      1,000
                                     Group 2 =        970
---------------------------------------------------------
        Effect size |   Estimate     [95% conf. interval]
--------------------+------------------------------------
          Cohen's d |   .4291283     .3397361    .5184138
         Hedges's g |   .4289647     .3396066    .5182162
---------------------------------------------------------
Using typical conventions of interpretation, this effect would be considered small.


FOR ILLUSTRATIVE PURPOSES ONLY
Information for Means, SDs, and Ns have been rounded.
These tests are crude and should not be referenced as exact differences.
Committed Roman Catholic vs. Committed Catholic for age:

Two-sample t test with equal variances
------------------------------------------------------------------------------
         |     Obs        Mean    Std. err.   Std. dev.   [95% conf. interval]
---------+--------------------------------------------------------------------
       x |   1,000        61.9    .5533986        17.5    60.81404    62.98596
       y |     500        59.1    .7602631          17    57.60629    60.59371
---------+--------------------------------------------------------------------
Combined |   1,500    60.96667    .4487366    17.37949    60.08645    61.84689
---------+--------------------------------------------------------------------
    diff |            2.800003    .9494796                .9375524    4.662454
------------------------------------------------------------------------------
    diff = mean(x) - mean(y)                                      t =   2.9490
H0: diff = 0                                     Degrees of freedom =     1498

    Ha: diff < 0                 Ha: diff != 0                 Ha: diff > 0
 Pr(T < t) = 0.9984         Pr(|T| > |t|) = 0.0032          Pr(T > t) = 0.0016
This comparison was significant at a .05 level.

Effect size based on mean comparison

                               Obs per group:
                                     Group 1 =      1,000
                                     Group 2 =        500
---------------------------------------------------------
        Effect size |   Estimate     [95% conf. interval]
--------------------+------------------------------------
          Cohen's d |   .1615227     .0539885    .2690031
         Hedges's g |   .1614418     .0539614    .2688684
---------------------------------------------------------
Using typical conventions of interpretation, this effect would be considered trivial.


FOR ILLUSTRATIVE PURPOSES ONLY
Information for Means, SDs, and Ns have been rounded.
These tests are crude and should not be referenced as exact differences.
Committed Roman Catholic vs. Nominal Roman Catholic for age:

Two-sample t test with equal variances
------------------------------------------------------------------------------
         |     Obs        Mean    Std. err.   Std. dev.   [95% conf. interval]
---------+--------------------------------------------------------------------
       x |   1,000        61.9    .5533986        17.5    60.81404    62.98596
       y |     350        48.4     .855236          16    46.71794    50.08207
---------+--------------------------------------------------------------------
Combined |   1,350        58.4    .4929494    18.11212    57.43297    59.36703
---------+--------------------------------------------------------------------
    diff |                13.5    1.063517                11.41367    15.58633
------------------------------------------------------------------------------
    diff = mean(x) - mean(y)                                      t =  12.6937
H0: diff = 0                                     Degrees of freedom =     1348

    Ha: diff < 0                 Ha: diff != 0                 Ha: diff > 0
 Pr(T < t) = 1.0000         Pr(|T| > |t|) = 0.0000          Pr(T > t) = 0.0000
This comparison was significant at a .05 level.

Effect size based on mean comparison

                               Obs per group:
                                     Group 1 =      1,000
                                     Group 2 =        350
---------------------------------------------------------
        Effect size |   Estimate     [95% conf. interval]
--------------------+------------------------------------
          Cohen's d |   .7883554     .6629076    .9135264
         Hedges's g |   .7879167     .6625386    .9130181
---------------------------------------------------------
Using typical conventions of interpretation, this effect would be considered medium.


FOR ILLUSTRATIVE PURPOSES ONLY
Information for Means, SDs, and Ns have been rounded.
These tests are crude and should not be referenced as exact differences.
Committed Roman Catholic vs. Cultural Roman Catholic for age:

Two-sample t test with equal variances
------------------------------------------------------------------------------
         |     Obs        Mean    Std. err.   Std. dev.   [95% conf. interval]
---------+--------------------------------------------------------------------
       x |   1,000        61.9    .5533986        17.5    60.81404    62.98596
       y |     610        52.4    .6923588        17.1     51.0403     53.7597
---------+--------------------------------------------------------------------
Combined |   1,610    58.30062    .4472643    17.94639    57.42334     59.1779
---------+--------------------------------------------------------------------
    diff |                 9.5    .8913275                7.751714    11.24829
------------------------------------------------------------------------------
    diff = mean(x) - mean(y)                                      t =  10.6583
H0: diff = 0                                     Degrees of freedom =     1608

    Ha: diff < 0                 Ha: diff != 0                 Ha: diff > 0
 Pr(T < t) = 1.0000         Pr(|T| > |t|) = 0.0000          Pr(T > t) = 0.0000
This comparison was significant at a .05 level.

Effect size based on mean comparison

                               Obs per group:
                                     Group 1 =      1,000
                                     Group 2 =        610
---------------------------------------------------------
        Effect size |   Estimate     [95% conf. interval]
--------------------+------------------------------------
          Cohen's d |   .5475633      .445026    .6499358
         Hedges's g |   .5473079     .4448184    .6496327
---------------------------------------------------------
Using typical conventions of interpretation, this effect would be considered medium.


FOR ILLUSTRATIVE PURPOSES ONLY
Information for Means, SDs, and Ns have been rounded.
These tests are crude and should not be referenced as exact differences.
Committed Roman Catholic vs. Practicing Roman Catholic for age:

Two-sample t test with equal variances
------------------------------------------------------------------------------
         |     Obs        Mean    Std. err.   Std. dev.   [95% conf. interval]
---------+--------------------------------------------------------------------
       x |   1,000        61.9    .5533986        17.5    60.81404    62.98596
       y |   1,200        56.7    .4849742        16.8    55.74851    57.65149
---------+--------------------------------------------------------------------
Combined |   2,200    59.06364    .3691061    17.31261     58.3398    59.78747
---------+--------------------------------------------------------------------
    diff |            5.200001    .7331074                3.762345    6.637657
------------------------------------------------------------------------------
    diff = mean(x) - mean(y)                                      t =   7.0931
H0: diff = 0                                     Degrees of freedom =     2198

    Ha: diff < 0                 Ha: diff != 0                 Ha: diff > 0
 Pr(T < t) = 1.0000         Pr(|T| > |t|) = 0.0000          Pr(T > t) = 0.0000
This comparison was significant at a .05 level.

Effect size based on mean comparison

                               Obs per group:
                                     Group 1 =      1,000
                                     Group 2 =      1,200
---------------------------------------------------------
        Effect size |   Estimate     [95% conf. interval]
--------------------+------------------------------------
          Cohen's d |   .3037082     .2192746    .3880735
         Hedges's g |   .3036045     .2191997     .387941
---------------------------------------------------------
Using typical conventions of interpretation, this effect would be considered small.


FOR ILLUSTRATIVE PURPOSES ONLY
Information for Means, SDs, and Ns have been rounded.
These tests are crude and should not be referenced as exact differences.
Committed Roman Catholic vs. Committed Roman Catholic for age:

Two-sample t test with equal variances
------------------------------------------------------------------------------
         |     Obs        Mean    Std. err.   Std. dev.   [95% conf. interval]
---------+--------------------------------------------------------------------
       x |   1,000        61.9    .5533986        17.5    60.81404    62.98596
       y |   1,000        61.9    .5533986        17.5    60.81404    62.98596
---------+--------------------------------------------------------------------
Combined |   2,000        61.9     .391214    17.49562    61.13277    62.66723
---------+--------------------------------------------------------------------
    diff |                   0    .7826238               -1.534844    1.534844
------------------------------------------------------------------------------
    diff = mean(x) - mean(y)                                      t =   0.0000
H0: diff = 0                                     Degrees of freedom =     1998

    Ha: diff < 0                 Ha: diff != 0                 Ha: diff > 0
 Pr(T < t) = 0.5000         Pr(|T| > |t|) = 1.0000          Pr(T > t) = 0.5000
This comparison was not significant at a .05 level.

Effect size based on mean comparison

                               Obs per group:
                                     Group 1 =      1,000
                                     Group 2 =      1,000
---------------------------------------------------------
        Effect size |   Estimate     [95% conf. interval]
--------------------+------------------------------------
          Cohen's d |          0    -.0876523    .0876523
         Hedges's g |          0    -.0876193    .0876193
---------------------------------------------------------
Using typical conventions of interpretation, this effect would be considered trivial.


FOR ILLUSTRATIVE PURPOSES ONLY
Information for Means, SDs, and Ns have been rounded.
These tests are crude and should not be referenced as exact differences.
Committed Roman Catholic vs. Practicing Protestant for age:

Two-sample t test with equal variances
------------------------------------------------------------------------------
         |     Obs        Mean    Std. err.   Std. dev.   [95% conf. interval]
---------+--------------------------------------------------------------------
       x |   1,000        61.9    .5533986        17.5    60.81404    62.98596
       y |     290          64    .9747856        16.6    62.08142    65.91858
---------+--------------------------------------------------------------------
Combined |   1,290    62.37209     .482163    17.31764    61.42618      63.318
---------+--------------------------------------------------------------------
    diff |           -2.099998    1.153973               -4.363871    .1638737
------------------------------------------------------------------------------
    diff = mean(x) - mean(y)                                      t =  -1.8198
H0: diff = 0                                     Degrees of freedom =     1288

    Ha: diff < 0                 Ha: diff != 0                 Ha: diff > 0
 Pr(T < t) = 0.0345         Pr(|T| > |t|) = 0.0690          Pr(T > t) = 0.9655
This comparison was not significant at a .05 level.

Effect size based on mean comparison

                               Obs per group:
                                     Group 1 =      1,000
                                     Group 2 =        290
---------------------------------------------------------
        Effect size |   Estimate     [95% conf. interval]
--------------------+------------------------------------
          Cohen's d |  -.1213722    -.2521533    .0094559
         Hedges's g |  -.1213015    -.2520064    .0094503
---------------------------------------------------------
Using typical conventions of interpretation, this effect would be considered trivial.


FOR ILLUSTRATIVE PURPOSES ONLY
Information for Means, SDs, and Ns have been rounded.
These tests are crude and should not be referenced as exact differences.
Committed Roman Catholic vs. Committed Protestant for age:

Two-sample t test with equal variances
------------------------------------------------------------------------------
         |     Obs        Mean    Std. err.   Std. dev.   [95% conf. interval]
---------+--------------------------------------------------------------------
       x |   1,000        61.9    .5533986        17.5    60.81404    62.98596
       y |     200        63.9    1.357645        19.2    61.22278    66.57722
---------+--------------------------------------------------------------------
Combined |   1,200    62.23333    .5138949    17.80184     61.2251    63.24157
---------+--------------------------------------------------------------------
    diff |                  -2    1.378289                -4.70413    .7041296
------------------------------------------------------------------------------
    diff = mean(x) - mean(y)                                      t =  -1.4511
H0: diff = 0                                     Degrees of freedom =     1198

    Ha: diff < 0                 Ha: diff != 0                 Ha: diff > 0
 Pr(T < t) = 0.0735         Pr(|T| > |t|) = 0.1470          Pr(T > t) = 0.9265
This comparison was not significant at a .05 level.

Effect size based on mean comparison

                               Obs per group:
                                     Group 1 =      1,000
                                     Group 2 =        200
---------------------------------------------------------
        Effect size |   Estimate     [95% conf. interval]
--------------------+------------------------------------
          Cohen's d |  -.1123997    -.2642611    .0395086
         Hedges's g |  -.1123293    -.2640956    .0394838
---------------------------------------------------------
Using typical conventions of interpretation, this effect would be considered trivial.


FOR ILLUSTRATIVE PURPOSES ONLY
Information for Means, SDs, and Ns have been rounded.
These tests are crude and should not be referenced as exact differences.
Committed Roman Catholic vs. Cultural Anglican for age:

Two-sample t test with equal variances
------------------------------------------------------------------------------
         |     Obs        Mean    Std. err.   Std. dev.   [95% conf. interval]
---------+--------------------------------------------------------------------
       x |   1,000        61.9    .5533986        17.5    60.81404    62.98596
       y |     240        55.3     1.16835        18.1    52.99842    57.60158
---------+--------------------------------------------------------------------
Combined |   1,240    60.62258     .505556    17.80247    59.63074    61.61442
---------+--------------------------------------------------------------------
    diff |            6.600002    1.266332                4.115608    9.084397
------------------------------------------------------------------------------
    diff = mean(x) - mean(y)                                      t =   5.2119
H0: diff = 0                                     Degrees of freedom =     1238

    Ha: diff < 0                 Ha: diff != 0                 Ha: diff > 0
 Pr(T < t) = 1.0000         Pr(|T| > |t|) = 0.0000          Pr(T > t) = 0.0000
This comparison was significant at a .05 level.

Effect size based on mean comparison

                               Obs per group:
                                     Group 1 =      1,000
                                     Group 2 =        240
---------------------------------------------------------
        Effect size |   Estimate     [95% conf. interval]
--------------------+------------------------------------
          Cohen's d |   .3746293     .2329026    .5162062
         Hedges's g |   .3744022     .2327614    .5158934
---------------------------------------------------------
Using typical conventions of interpretation, this effect would be considered small.


FOR ILLUSTRATIVE PURPOSES ONLY
Information for Means, SDs, and Ns have been rounded.
These tests are crude and should not be referenced as exact differences.
Committed Roman Catholic vs. Practicing Anglican for age:

Two-sample t test with equal variances
------------------------------------------------------------------------------
         |     Obs        Mean    Std. err.   Std. dev.   [95% conf. interval]
---------+--------------------------------------------------------------------
       x |   1,000        61.9    .5533986        17.5    60.81404    62.98596
       y |     440        59.9    .6960277        14.6    58.53204    61.26796
---------+--------------------------------------------------------------------
Combined |   1,440    61.28889    .4397658    16.68794    60.42624    62.15154
---------+--------------------------------------------------------------------
    diff |                   2    .9535539                .1294942    3.870506
------------------------------------------------------------------------------
    diff = mean(x) - mean(y)                                      t =   2.0974
H0: diff = 0                                     Degrees of freedom =     1438

    Ha: diff < 0                 Ha: diff != 0                 Ha: diff > 0
 Pr(T < t) = 0.9819         Pr(|T| > |t|) = 0.0361          Pr(T > t) = 0.0181
This comparison was significant at a .05 level.

Effect size based on mean comparison

                               Obs per group:
                                     Group 1 =      1,000
                                     Group 2 =        440
---------------------------------------------------------
        Effect size |   Estimate     [95% conf. interval]
--------------------+------------------------------------
          Cohen's d |   .1199885     .0077568    .2321785
         Hedges's g |   .1199259     .0077528    .2320574
---------------------------------------------------------
Using typical conventions of interpretation, this effect would be considered trivial.


FOR ILLUSTRATIVE PURPOSES ONLY
Information for Means, SDs, and Ns have been rounded.
These tests are crude and should not be referenced as exact differences.
Committed Roman Catholic vs. Committed Anglican for age:

Two-sample t test with equal variances
------------------------------------------------------------------------------
         |     Obs        Mean    Std. err.   Std. dev.   [95% conf. interval]
---------+--------------------------------------------------------------------
       x |   1,000        61.9    .5533986        17.5    60.81404    62.98596
       y |     300          64    .8833459        15.3    62.26164    65.73836
---------+--------------------------------------------------------------------
Combined |   1,300    62.38462    .4724634    17.03491    61.45774    63.31149
---------+--------------------------------------------------------------------
    diff |           -2.099998    1.120292               -4.297779    .0977819
------------------------------------------------------------------------------
    diff = mean(x) - mean(y)                                      t =  -1.8745
H0: diff = 0                                     Degrees of freedom =     1298

    Ha: diff < 0                 Ha: diff != 0                 Ha: diff > 0
 Pr(T < t) = 0.0305         Pr(|T| > |t|) = 0.0611          Pr(T > t) = 0.9695
This comparison was not significant at a .05 level.

Effect size based on mean comparison

                               Obs per group:
                                     Group 1 =      1,000
                                     Group 2 =        300
---------------------------------------------------------
        Effect size |   Estimate     [95% conf. interval]
--------------------+------------------------------------
          Cohen's d |  -.1233954    -.2524796    .0057362
         Hedges's g |  -.1233241    -.2523336    .0057329
---------------------------------------------------------
Using typical conventions of interpretation, this effect would be considered trivial.


FOR ILLUSTRATIVE PURPOSES ONLY
Information for Means, SDs, and Ns have been rounded.
These tests are crude and should not be referenced as exact differences.
Committed Roman Catholic vs. Practicing Christian for age:

Two-sample t test with equal variances
------------------------------------------------------------------------------
         |     Obs        Mean    Std. err.   Std. dev.   [95% conf. interval]
---------+--------------------------------------------------------------------
       x |   1,000        61.9    .5533986        17.5    60.81404    62.98596
       y |     300          45    .8429314        14.6    43.34117    46.65883
---------+--------------------------------------------------------------------
Combined |   1,300          58     .507881    18.31191    57.00364    58.99636
---------+--------------------------------------------------------------------
    diff |                16.9    1.110928                14.72059    19.07941
------------------------------------------------------------------------------
    diff = mean(x) - mean(y)                                      t =  15.2125
H0: diff = 0                                     Degrees of freedom =     1298

    Ha: diff < 0                 Ha: diff != 0                 Ha: diff > 0
 Pr(T < t) = 1.0000         Pr(|T| > |t|) = 0.0000          Pr(T > t) = 0.0000
This comparison was significant at a .05 level.

Effect size based on mean comparison

                               Obs per group:
                                     Group 1 =      1,000
                                     Group 2 =        300
---------------------------------------------------------
        Effect size |   Estimate     [95% conf. interval]
--------------------+------------------------------------
          Cohen's d |    1.00141     .8665845     1.13588
         Hedges's g |   1.000831     .8660837    1.135223
---------------------------------------------------------
Using typical conventions of interpretation, this effect would be considered large.


FOR ILLUSTRATIVE PURPOSES ONLY
Information for Means, SDs, and Ns have been rounded.
These tests are crude and should not be referenced as exact differences.
Committed Roman Catholic vs. Committed Christian for age:

Two-sample t test with equal variances
------------------------------------------------------------------------------
         |     Obs        Mean    Std. err.   Std. dev.   [95% conf. interval]
---------+--------------------------------------------------------------------
       x |   1,000        61.9    .5533986        17.5    60.81404    62.98596
       y |     400        48.2         .72        14.4    46.78453    49.61547
---------+--------------------------------------------------------------------
Combined |   1,400    57.98572    .4752133    17.78085    57.05351    58.91792
---------+--------------------------------------------------------------------
    diff |                13.7    .9864538                11.76491    15.63509
------------------------------------------------------------------------------
    diff = mean(x) - mean(y)                                      t =  13.8881
H0: diff = 0                                     Degrees of freedom =     1398

    Ha: diff < 0                 Ha: diff != 0                 Ha: diff > 0
 Pr(T < t) = 1.0000         Pr(|T| > |t|) = 0.0000          Pr(T > t) = 0.0000
This comparison was significant at a .05 level.

Effect size based on mean comparison

                               Obs per group:
                                     Group 1 =      1,000
                                     Group 2 =        400
---------------------------------------------------------
        Effect size |   Estimate     [95% conf. interval]
--------------------+------------------------------------
          Cohen's d |    .821633     .7016099    .9413802
         Hedges's g |   .8211921     .7012335     .940875
---------------------------------------------------------
Using typical conventions of interpretation, this effect would be considered large.


FOR ILLUSTRATIVE PURPOSES ONLY
Information for Means, SDs, and Ns have been rounded.
These tests are crude and should not be referenced as exact differences.
Committed Roman Catholic vs. Cultural United Church for age:

Two-sample t test with equal variances
------------------------------------------------------------------------------
         |     Obs        Mean    Std. err.   Std. dev.   [95% conf. interval]
---------+--------------------------------------------------------------------
       x |   1,000        61.9    .5533986        17.5    60.81404    62.98596
       y |     260        57.4    .8682431          14    55.69029    59.10972
---------+--------------------------------------------------------------------
Combined |   1,260    60.97143    .4769656     16.9306     60.0357    61.90717
---------+--------------------------------------------------------------------
    diff |                 4.5    1.172235                 2.20025     6.79975
------------------------------------------------------------------------------
    diff = mean(x) - mean(y)                                      t =   3.8388
H0: diff = 0                                     Degrees of freedom =     1258

    Ha: diff < 0                 Ha: diff != 0                 Ha: diff > 0
 Pr(T < t) = 0.9999         Pr(|T| > |t|) = 0.0001          Pr(T > t) = 0.0001
This comparison was significant at a .05 level.

Effect size based on mean comparison

                               Obs per group:
                                     Group 1 =      1,000
                                     Group 2 =        260
---------------------------------------------------------
        Effect size |   Estimate     [95% conf. interval]
--------------------+------------------------------------
          Cohen's d |    .267237     .1303437    .4040247
         Hedges's g |   .2670776      .130266    .4037837
---------------------------------------------------------
Using typical conventions of interpretation, this effect would be considered small.


FOR ILLUSTRATIVE PURPOSES ONLY
Information for Means, SDs, and Ns have been rounded.
These tests are crude and should not be referenced as exact differences.
Committed Roman Catholic vs. Practicing United Church for age:

Two-sample t test with equal variances
------------------------------------------------------------------------------
         |     Obs        Mean    Std. err.   Std. dev.   [95% conf. interval]
---------+--------------------------------------------------------------------
       x |   1,000        61.9    .5533986        17.5    60.81404    62.98596
       y |     480        61.8    .6846532          15     60.4547    63.14529
---------+--------------------------------------------------------------------
Combined |   1,480    61.86757    .4347498    16.72516    61.01478    62.72036
---------+--------------------------------------------------------------------
    diff |            .1000023    .9290212               -1.722338    1.922343
------------------------------------------------------------------------------
    diff = mean(x) - mean(y)                                      t =   0.1076
H0: diff = 0                                     Degrees of freedom =     1478

    Ha: diff < 0                 Ha: diff != 0                 Ha: diff > 0
 Pr(T < t) = 0.5429         Pr(|T| > |t|) = 0.9143          Pr(T > t) = 0.4571
This comparison was not significant at a .05 level.

Effect size based on mean comparison

                               Obs per group:
                                     Group 1 =      1,000
                                     Group 2 =        480
---------------------------------------------------------
        Effect size |   Estimate     [95% conf. interval]
--------------------+------------------------------------
          Cohen's d |   .0059772    -.1028565    .1148088
         Hedges's g |   .0059741    -.1028043    .1147505
---------------------------------------------------------
Using typical conventions of interpretation, this effect would be considered trivial.


FOR ILLUSTRATIVE PURPOSES ONLY
Information for Means, SDs, and Ns have been rounded.
These tests are crude and should not be referenced as exact differences.
Committed Roman Catholic vs. Committed United Church for age:

Two-sample t test with equal variances
------------------------------------------------------------------------------
         |     Obs        Mean    Std. err.   Std. dev.   [95% conf. interval]
---------+--------------------------------------------------------------------
       x |   1,000        61.9    .5533986        17.5    60.81404    62.98596
       y |     270        67.9    .8580987        14.1    66.21056    69.58945
---------+--------------------------------------------------------------------
Combined |   1,270    63.17559    .4772501    17.00779    62.23931    64.11188
---------+--------------------------------------------------------------------
    diff |                  -6    1.154685               -8.265304   -3.734696
------------------------------------------------------------------------------
    diff = mean(x) - mean(y)                                      t =  -5.1962
H0: diff = 0                                     Degrees of freedom =     1268

    Ha: diff < 0                 Ha: diff != 0                 Ha: diff > 0
 Pr(T < t) = 0.0000         Pr(|T| > |t|) = 0.0000          Pr(T > t) = 1.0000
This comparison was significant at a .05 level.

Effect size based on mean comparison

                               Obs per group:
                                     Group 1 =      1,000
                                     Group 2 =        270
---------------------------------------------------------
        Effect size |   Estimate     [95% conf. interval]
--------------------+------------------------------------
          Cohen's d |  -.3563753    -.4914406   -.2211709
         Hedges's g |  -.3561644    -.4911498     -.22104
---------------------------------------------------------
Using typical conventions of interpretation, this effect would be considered small.


FOR ILLUSTRATIVE PURPOSES ONLY
Information for Means, SDs, and Ns have been rounded.
These tests are crude and should not be referenced as exact differences.
Committed Roman Catholic vs. Nonreligious for age:

Two-sample t test with equal variances
------------------------------------------------------------------------------
         |     Obs        Mean    Std. err.   Std. dev.   [95% conf. interval]
---------+--------------------------------------------------------------------
       x |   1,000        61.9    .5533986        17.5    60.81404    62.98596
       y |   1,330        44.5    .4195325        15.3    43.67698    45.32302
---------+--------------------------------------------------------------------
Combined |   2,330    51.96781    .3815179     18.4159    51.21966    52.71596
---------+--------------------------------------------------------------------
    diff |                17.4     .681429                16.06373    18.73627
------------------------------------------------------------------------------
    diff = mean(x) - mean(y)                                      t =  25.5346
H0: diff = 0                                     Degrees of freedom =     2328

    Ha: diff < 0                 Ha: diff != 0                 Ha: diff > 0
 Pr(T < t) = 1.0000         Pr(|T| > |t|) = 0.0000          Pr(T > t) = 0.0000
This comparison was significant at a .05 level.

Effect size based on mean comparison

                               Obs per group:
                                     Group 1 =      1,000
                                     Group 2 =      1,330
---------------------------------------------------------
        Effect size |   Estimate     [95% conf. interval]
--------------------+------------------------------------
          Cohen's d |   1.068762     .9810696    1.156251
         Hedges's g |   1.068417     .9807535    1.155878
---------------------------------------------------------
Using typical conventions of interpretation, this effect would be considered large.


FOR ILLUSTRATIVE PURPOSES ONLY
Information for Means, SDs, and Ns have been rounded.
These tests are crude and should not be referenced as exact differences.
Practicing Protestant vs. Nominal Catholic for age:

Two-sample t test with equal variances
------------------------------------------------------------------------------
         |     Obs        Mean    Std. err.   Std. dev.   [95% conf. interval]
---------+--------------------------------------------------------------------
       x |     290          64    .9747856        16.6    62.08142    65.91858
       y |     490        46.2     .745394        16.5    44.73543    47.66457
---------+--------------------------------------------------------------------
Combined |     780    52.81795     .667204    18.63399    51.50822    54.12768
---------+--------------------------------------------------------------------
    diff |                17.8    1.225216                15.39488    20.20512
------------------------------------------------------------------------------
    diff = mean(x) - mean(y)                                      t =  14.5280
H0: diff = 0                                     Degrees of freedom =      778

    Ha: diff < 0                 Ha: diff != 0                 Ha: diff > 0
 Pr(T < t) = 1.0000         Pr(|T| > |t|) = 0.0000          Pr(T > t) = 0.0000
This comparison was significant at a .05 level.

Effect size based on mean comparison

                               Obs per group:
                                     Group 1 =        290
                                     Group 2 =        490
---------------------------------------------------------
        Effect size |   Estimate     [95% conf. interval]
--------------------+------------------------------------
          Cohen's d |    1.07636     .9213102    1.230796
         Hedges's g |   1.075322     .9204217     1.22961
---------------------------------------------------------
Using typical conventions of interpretation, this effect would be considered large.


FOR ILLUSTRATIVE PURPOSES ONLY
Information for Means, SDs, and Ns have been rounded.
These tests are crude and should not be referenced as exact differences.
Practicing Protestant vs. Cultural Catholic for age:

Two-sample t test with equal variances
------------------------------------------------------------------------------
         |     Obs        Mean    Std. err.   Std. dev.   [95% conf. interval]
---------+--------------------------------------------------------------------
       x |     290          64    .9747856        16.6    62.08142    65.91858
       y |     750        49.6    .5477226          15    48.52474    50.67525
---------+--------------------------------------------------------------------
Combined |   1,040    53.61538    .5194164    16.75068    52.59616    54.63461
---------+--------------------------------------------------------------------
    diff |                14.4    1.069192                12.30198    16.49803
------------------------------------------------------------------------------
    diff = mean(x) - mean(y)                                      t =  13.4681
H0: diff = 0                                     Degrees of freedom =     1038

    Ha: diff < 0                 Ha: diff != 0                 Ha: diff > 0
 Pr(T < t) = 1.0000         Pr(|T| > |t|) = 0.0000          Pr(T > t) = 0.0000
This comparison was significant at a .05 level.

Effect size based on mean comparison

                               Obs per group:
                                     Group 1 =        290
                                     Group 2 =        750
---------------------------------------------------------
        Effect size |   Estimate     [95% conf. interval]
--------------------+------------------------------------
          Cohen's d |   .9313088     .7897761    1.072427
         Hedges's g |   .9306357     .7892053    1.071652
---------------------------------------------------------
Using typical conventions of interpretation, this effect would be considered large.


FOR ILLUSTRATIVE PURPOSES ONLY
Information for Means, SDs, and Ns have been rounded.
These tests are crude and should not be referenced as exact differences.
Practicing Protestant vs. Practicing Catholic for age:

Two-sample t test with equal variances
------------------------------------------------------------------------------
         |     Obs        Mean    Std. err.   Std. dev.   [95% conf. interval]
---------+--------------------------------------------------------------------
       x |     290          64    .9747856        16.6    62.08142    65.91858
       y |     970        54.7     .513729          16    53.69185    55.70815
---------+--------------------------------------------------------------------
Combined |   1,260    56.84048     .467706    16.60191    55.92291    57.75805
---------+--------------------------------------------------------------------
    diff |            9.299999    1.080187                7.180833    11.41917
------------------------------------------------------------------------------
    diff = mean(x) - mean(y)                                      t =   8.6096
H0: diff = 0                                     Degrees of freedom =     1258

    Ha: diff < 0                 Ha: diff != 0                 Ha: diff > 0
 Pr(T < t) = 1.0000         Pr(|T| > |t|) = 0.0000          Pr(T > t) = 0.0000
This comparison was significant at a .05 level.

Effect size based on mean comparison

                               Obs per group:
                                     Group 1 =        290
                                     Group 2 =        970
---------------------------------------------------------
        Effect size |   Estimate     [95% conf. interval]
--------------------+------------------------------------
          Cohen's d |   .5762149     .4430113    .7091956
         Hedges's g |   .5758712     .4427472    .7087727
---------------------------------------------------------
Using typical conventions of interpretation, this effect would be considered medium.


FOR ILLUSTRATIVE PURPOSES ONLY
Information for Means, SDs, and Ns have been rounded.
These tests are crude and should not be referenced as exact differences.
Practicing Protestant vs. Committed Catholic for age:

Two-sample t test with equal variances
------------------------------------------------------------------------------
         |     Obs        Mean    Std. err.   Std. dev.   [95% conf. interval]
---------+--------------------------------------------------------------------
       x |     290          64    .9747856        16.6    62.08142    65.91858
       y |     500        59.1    .7602631          17    57.60629    60.59371
---------+--------------------------------------------------------------------
Combined |     790    60.89873    .6051428    17.00871    59.71085    62.08661
---------+--------------------------------------------------------------------
    diff |            4.900002    1.244064                2.457929    7.342074
------------------------------------------------------------------------------
    diff = mean(x) - mean(y)                                      t =   3.9387
H0: diff = 0                                     Degrees of freedom =      788

    Ha: diff < 0                 Ha: diff != 0                 Ha: diff > 0
 Pr(T < t) = 1.0000         Pr(|T| > |t|) = 0.0001          Pr(T > t) = 0.0000
This comparison was significant at a .05 level.

Effect size based on mean comparison

                               Obs per group:
                                     Group 1 =        290
                                     Group 2 =        500
---------------------------------------------------------
        Effect size |   Estimate     [95% conf. interval]
--------------------+------------------------------------
          Cohen's d |   .2907253     .1452542    .4360137
         Hedges's g |   .2904485     .1451159    .4355986
---------------------------------------------------------
Using typical conventions of interpretation, this effect would be considered small.


FOR ILLUSTRATIVE PURPOSES ONLY
Information for Means, SDs, and Ns have been rounded.
These tests are crude and should not be referenced as exact differences.
Practicing Protestant vs. Nominal Roman Catholic for age:

Two-sample t test with equal variances
------------------------------------------------------------------------------
         |     Obs        Mean    Std. err.   Std. dev.   [95% conf. interval]
---------+--------------------------------------------------------------------
       x |     290          64    .9747856        16.6    62.08142    65.91858
       y |     350        48.4     .855236          16    46.71794    50.08207
---------+--------------------------------------------------------------------
Combined |     640    55.46875    .7124401    18.02347    54.06974    56.86776
---------+--------------------------------------------------------------------
    diff |                15.6    1.292306                13.06231    18.13769
------------------------------------------------------------------------------
    diff = mean(x) - mean(y)                                      t =  12.0714
H0: diff = 0                                     Degrees of freedom =      638

    Ha: diff < 0                 Ha: diff != 0                 Ha: diff > 0
 Pr(T < t) = 1.0000         Pr(|T| > |t|) = 0.0000          Pr(T > t) = 0.0000
This comparison was significant at a .05 level.

Effect size based on mean comparison

                               Obs per group:
                                     Group 1 =        290
                                     Group 2 =        350
---------------------------------------------------------
        Effect size |   Estimate     [95% conf. interval]
--------------------+------------------------------------
          Cohen's d |   .9585531     .7939366    1.122491
         Hedges's g |   .9574257     .7930028    1.121171
---------------------------------------------------------
Using typical conventions of interpretation, this effect would be considered large.


FOR ILLUSTRATIVE PURPOSES ONLY
Information for Means, SDs, and Ns have been rounded.
These tests are crude and should not be referenced as exact differences.
Practicing Protestant vs. Cultural Roman Catholic for age:

Two-sample t test with equal variances
------------------------------------------------------------------------------
         |     Obs        Mean    Std. err.   Std. dev.   [95% conf. interval]
---------+--------------------------------------------------------------------
       x |     290          64    .9747856        16.6    62.08142    65.91858
       y |     610        52.4    .6923588        17.1     51.0403     53.7597
---------+--------------------------------------------------------------------
Combined |     900    56.13778    .5926287    17.77886    54.97468    57.30088
---------+--------------------------------------------------------------------
    diff |                11.6    1.208339                9.228502    13.97149
------------------------------------------------------------------------------
    diff = mean(x) - mean(y)                                      t =   9.6000
H0: diff = 0                                     Degrees of freedom =      898

    Ha: diff < 0                 Ha: diff != 0                 Ha: diff > 0
 Pr(T < t) = 1.0000         Pr(|T| > |t|) = 0.0000          Pr(T > t) = 0.0000
This comparison was significant at a .05 level.

Effect size based on mean comparison

                               Obs per group:
                                     Group 1 =        290
                                     Group 2 =        610
---------------------------------------------------------
        Effect size |   Estimate     [95% conf. interval]
--------------------+------------------------------------
          Cohen's d |   .6847415     .5412193    .8279001
         Hedges's g |   .6841694     .5407671    .8272084
---------------------------------------------------------
Using typical conventions of interpretation, this effect would be considered medium.


FOR ILLUSTRATIVE PURPOSES ONLY
Information for Means, SDs, and Ns have been rounded.
These tests are crude and should not be referenced as exact differences.
Practicing Protestant vs. Practicing Roman Catholic for age:

Two-sample t test with equal variances
------------------------------------------------------------------------------
         |     Obs        Mean    Std. err.   Std. dev.   [95% conf. interval]
---------+--------------------------------------------------------------------
       x |     290          64    .9747856        16.6    62.08142    65.91858
       y |   1,200        56.7    .4849742        16.8    55.74851    57.65149
---------+--------------------------------------------------------------------
Combined |   1,490    58.12081    .4404945    17.00331    57.25675    58.98486
---------+--------------------------------------------------------------------
    diff |            7.299999    1.096762                5.148636    9.451363
------------------------------------------------------------------------------
    diff = mean(x) - mean(y)                                      t =   6.6560
H0: diff = 0                                     Degrees of freedom =     1488

    Ha: diff < 0                 Ha: diff != 0                 Ha: diff > 0
 Pr(T < t) = 1.0000         Pr(|T| > |t|) = 0.0000          Pr(T > t) = 0.0000
This comparison was significant at a .05 level.

Effect size based on mean comparison

                               Obs per group:
                                     Group 1 =        290
                                     Group 2 =      1,200
---------------------------------------------------------
        Effect size |   Estimate     [95% conf. interval]
--------------------+------------------------------------
          Cohen's d |   .4355259     .3062546     .564653
         Hedges's g |   .4353064     .3061002    .5643683
---------------------------------------------------------
Using typical conventions of interpretation, this effect would be considered small.


FOR ILLUSTRATIVE PURPOSES ONLY
Information for Means, SDs, and Ns have been rounded.
These tests are crude and should not be referenced as exact differences.
Practicing Protestant vs. Committed Roman Catholic for age:

Two-sample t test with equal variances
------------------------------------------------------------------------------
         |     Obs        Mean    Std. err.   Std. dev.   [95% conf. interval]
---------+--------------------------------------------------------------------
       x |     290          64    .9747856        16.6    62.08142    65.91858
       y |   1,000        61.9    .5533986        17.5    60.81404    62.98596
---------+--------------------------------------------------------------------
Combined |   1,290    62.37209     .482163    17.31764    61.42618      63.318
---------+--------------------------------------------------------------------
    diff |            2.099998    1.153973               -.1638737    4.363871
------------------------------------------------------------------------------
    diff = mean(x) - mean(y)                                      t =   1.8198
H0: diff = 0                                     Degrees of freedom =     1288

    Ha: diff < 0                 Ha: diff != 0                 Ha: diff > 0
 Pr(T < t) = 0.9655         Pr(|T| > |t|) = 0.0690          Pr(T > t) = 0.0345
This comparison was not significant at a .05 level.

Effect size based on mean comparison

                               Obs per group:
                                     Group 1 =        290
                                     Group 2 =      1,000
---------------------------------------------------------
        Effect size |   Estimate     [95% conf. interval]
--------------------+------------------------------------
          Cohen's d |   .1213722    -.0094559    .2521533
         Hedges's g |   .1213015    -.0094503    .2520064
---------------------------------------------------------
Using typical conventions of interpretation, this effect would be considered trivial.


FOR ILLUSTRATIVE PURPOSES ONLY
Information for Means, SDs, and Ns have been rounded.
These tests are crude and should not be referenced as exact differences.
Practicing Protestant vs. Practicing Protestant for age:

Two-sample t test with equal variances
------------------------------------------------------------------------------
         |     Obs        Mean    Std. err.   Std. dev.   [95% conf. interval]
---------+--------------------------------------------------------------------
       x |     290          64    .9747856        16.6    62.08142    65.91858
       y |     290          64    .9747856        16.6    62.08142    65.91858
---------+--------------------------------------------------------------------
Combined |     580          64     .688682    16.58566    62.64738    65.35262
---------+--------------------------------------------------------------------
    diff |                   0    1.378555               -2.707588    2.707588
------------------------------------------------------------------------------
    diff = mean(x) - mean(y)                                      t =   0.0000
H0: diff = 0                                     Degrees of freedom =      578

    Ha: diff < 0                 Ha: diff != 0                 Ha: diff > 0
 Pr(T < t) = 0.5000         Pr(|T| > |t|) = 1.0000          Pr(T > t) = 0.5000
This comparison was not significant at a .05 level.

Effect size based on mean comparison

                               Obs per group:
                                     Group 1 =        290
                                     Group 2 =        290
---------------------------------------------------------
        Effect size |   Estimate     [95% conf. interval]
--------------------+------------------------------------
          Cohen's d |          0    -.1627661    .1627661
         Hedges's g |          0    -.1625548    .1625548
---------------------------------------------------------
Using typical conventions of interpretation, this effect would be considered trivial.


FOR ILLUSTRATIVE PURPOSES ONLY
Information for Means, SDs, and Ns have been rounded.
These tests are crude and should not be referenced as exact differences.
Practicing Protestant vs. Committed Protestant for age:

Two-sample t test with equal variances
------------------------------------------------------------------------------
         |     Obs        Mean    Std. err.   Std. dev.   [95% conf. interval]
---------+--------------------------------------------------------------------
       x |     290          64    .9747856        16.6    62.08142    65.91858
       y |     200        63.9    1.357645        19.2    61.22278    66.57722
---------+--------------------------------------------------------------------
Combined |     490    63.95918    .7990787    17.68836    62.38913    65.52924
---------+--------------------------------------------------------------------
    diff |            .0999985    1.627476               -3.097726    3.297723
------------------------------------------------------------------------------
    diff = mean(x) - mean(y)                                      t =   0.0614
H0: diff = 0                                     Degrees of freedom =      488

    Ha: diff < 0                 Ha: diff != 0                 Ha: diff > 0
 Pr(T < t) = 0.5245         Pr(|T| > |t|) = 0.9510          Pr(T > t) = 0.4755
This comparison was not significant at a .05 level.

Effect size based on mean comparison

                               Obs per group:
                                     Group 1 =        290
                                     Group 2 =        200
---------------------------------------------------------
        Effect size |   Estimate     [95% conf. interval]
--------------------+------------------------------------
          Cohen's d |   .0056476    -.1745048    .1857942
         Hedges's g |   .0056389    -.1742364    .1855084
---------------------------------------------------------
Using typical conventions of interpretation, this effect would be considered trivial.


FOR ILLUSTRATIVE PURPOSES ONLY
Information for Means, SDs, and Ns have been rounded.
These tests are crude and should not be referenced as exact differences.
Practicing Protestant vs. Cultural Anglican for age:

Two-sample t test with equal variances
------------------------------------------------------------------------------
         |     Obs        Mean    Std. err.   Std. dev.   [95% conf. interval]
---------+--------------------------------------------------------------------
       x |     290          64    .9747856        16.6    62.08142    65.91858
       y |     240        55.3     1.16835        18.1    52.99842    57.60158
---------+--------------------------------------------------------------------
Combined |     530    60.06038    .7737981    17.81417    58.54028    61.58047
---------+--------------------------------------------------------------------
    diff |            8.700001    1.509233                5.735161    11.66484
------------------------------------------------------------------------------
    diff = mean(x) - mean(y)                                      t =   5.7645
H0: diff = 0                                     Degrees of freedom =      528

    Ha: diff < 0                 Ha: diff != 0                 Ha: diff > 0
 Pr(T < t) = 1.0000         Pr(|T| > |t|) = 0.0000          Pr(T > t) = 0.0000
This comparison was significant at a .05 level.

Effect size based on mean comparison

                               Obs per group:
                                     Group 1 =        290
                                     Group 2 =        240
---------------------------------------------------------
        Effect size |   Estimate     [95% conf. interval]
--------------------+------------------------------------
          Cohen's d |   .5030327     .3290989    .6765039
         Hedges's g |   .5023177     .3286312    .6755424
---------------------------------------------------------
Using typical conventions of interpretation, this effect would be considered medium.


FOR ILLUSTRATIVE PURPOSES ONLY
Information for Means, SDs, and Ns have been rounded.
These tests are crude and should not be referenced as exact differences.
Practicing Protestant vs. Practicing Anglican for age:

Two-sample t test with equal variances
------------------------------------------------------------------------------
         |     Obs        Mean    Std. err.   Std. dev.   [95% conf. interval]
---------+--------------------------------------------------------------------
       x |     290          64    .9747856        16.6    62.08142    65.91858
       y |     440        59.9    .6960277        14.6    58.53204    61.26796
---------+--------------------------------------------------------------------
Combined |     730    61.52877    .5753327    15.54463    60.39926    62.65827
---------+--------------------------------------------------------------------
    diff |            4.099998    1.166708                1.809486    6.390511
------------------------------------------------------------------------------
    diff = mean(x) - mean(y)                                      t =   3.5142
H0: diff = 0                                     Degrees of freedom =      728

    Ha: diff < 0                 Ha: diff != 0                 Ha: diff > 0
 Pr(T < t) = 0.9998         Pr(|T| > |t|) = 0.0005          Pr(T > t) = 0.0002
This comparison was significant at a .05 level.

Effect size based on mean comparison

                               Obs per group:
                                     Group 1 =        290
                                     Group 2 =        440
---------------------------------------------------------
        Effect size |   Estimate     [95% conf. interval]
--------------------+------------------------------------
          Cohen's d |   .2658017     .1168376    .4145847
         Hedges's g |   .2655278     .1167172    .4141575
---------------------------------------------------------
Using typical conventions of interpretation, this effect would be considered small.


FOR ILLUSTRATIVE PURPOSES ONLY
Information for Means, SDs, and Ns have been rounded.
These tests are crude and should not be referenced as exact differences.
Practicing Protestant vs. Committed Anglican for age:

Two-sample t test with equal variances
------------------------------------------------------------------------------
         |     Obs        Mean    Std. err.   Std. dev.   [95% conf. interval]
---------+--------------------------------------------------------------------
       x |     290          64    .9747856        16.6    62.08142    65.91858
       y |     300          64    .8833459        15.3    62.26164    65.73836
---------+--------------------------------------------------------------------
Combined |     590          64    .6561835    15.93864    62.71126    65.28874
---------+--------------------------------------------------------------------
    diff |                   0    1.313671               -2.580059    2.580059
------------------------------------------------------------------------------
    diff = mean(x) - mean(y)                                      t =   0.0000
H0: diff = 0                                     Degrees of freedom =      588

    Ha: diff < 0                 Ha: diff != 0                 Ha: diff > 0
 Pr(T < t) = 0.5000         Pr(|T| > |t|) = 1.0000          Pr(T > t) = 0.5000
This comparison was not significant at a .05 level.

Effect size based on mean comparison

                               Obs per group:
                                     Group 1 =        290
                                     Group 2 =        300
---------------------------------------------------------
        Effect size |   Estimate     [95% conf. interval]
--------------------+------------------------------------
          Cohen's d |          0    -.1614041    .1614041
         Hedges's g |          0    -.1611981    .1611981
---------------------------------------------------------
Using typical conventions of interpretation, this effect would be considered trivial.


FOR ILLUSTRATIVE PURPOSES ONLY
Information for Means, SDs, and Ns have been rounded.
These tests are crude and should not be referenced as exact differences.
Practicing Protestant vs. Practicing Christian for age:

Two-sample t test with equal variances
------------------------------------------------------------------------------
         |     Obs        Mean    Std. err.   Std. dev.   [95% conf. interval]
---------+--------------------------------------------------------------------
       x |     290          64    .9747856        16.6    62.08142    65.91858
       y |     300          45    .8429314        14.6    43.34117    46.65883
---------+--------------------------------------------------------------------
Combined |     590    54.33898    .7521638    18.26999    52.86173    55.81623
---------+--------------------------------------------------------------------
    diff |                  19    1.285907                16.47447    21.52553
------------------------------------------------------------------------------
    diff = mean(x) - mean(y)                                      t =  14.7756
H0: diff = 0                                     Degrees of freedom =      588

    Ha: diff < 0                 Ha: diff != 0                 Ha: diff > 0
 Pr(T < t) = 1.0000         Pr(|T| > |t|) = 0.0000          Pr(T > t) = 0.0000
This comparison was significant at a .05 level.

Effect size based on mean comparison

                               Obs per group:
                                     Group 1 =        290
                                     Group 2 =        300
---------------------------------------------------------
        Effect size |   Estimate     [95% conf. interval]
--------------------+------------------------------------
          Cohen's d |   1.216776     1.040593    1.392078
         Hedges's g |   1.215223     1.039265    1.390301
---------------------------------------------------------
Using typical conventions of interpretation, this effect would be considered large.


FOR ILLUSTRATIVE PURPOSES ONLY
Information for Means, SDs, and Ns have been rounded.
These tests are crude and should not be referenced as exact differences.
Practicing Protestant vs. Committed Christian for age:

Two-sample t test with equal variances
------------------------------------------------------------------------------
         |     Obs        Mean    Std. err.   Std. dev.   [95% conf. interval]
---------+--------------------------------------------------------------------
       x |     290          64    .9747856        16.6    62.08142    65.91858
       y |     400        48.2         .72        14.4    46.78453    49.61547
---------+--------------------------------------------------------------------
Combined |     690    54.84058    .6556085    17.22143    53.55335    56.12781
---------+--------------------------------------------------------------------
    diff |                15.8    1.184838                13.47367    18.12633
------------------------------------------------------------------------------
    diff = mean(x) - mean(y)                                      t =  13.3352
H0: diff = 0                                     Degrees of freedom =      688

    Ha: diff < 0                 Ha: diff != 0                 Ha: diff > 0
 Pr(T < t) = 1.0000         Pr(|T| > |t|) = 0.0000          Pr(T > t) = 0.0000
This comparison was significant at a .05 level.

Effect size based on mean comparison

                               Obs per group:
                                     Group 1 =        290
                                     Group 2 =        400
---------------------------------------------------------
        Effect size |   Estimate     [95% conf. interval]
--------------------+------------------------------------
          Cohen's d |   1.028475     .8675119    1.188772
         Hedges's g |   1.027353     .8665658    1.187475
---------------------------------------------------------
Using typical conventions of interpretation, this effect would be considered large.


FOR ILLUSTRATIVE PURPOSES ONLY
Information for Means, SDs, and Ns have been rounded.
These tests are crude and should not be referenced as exact differences.
Practicing Protestant vs. Cultural United Church for age:

Two-sample t test with equal variances
------------------------------------------------------------------------------
         |     Obs        Mean    Std. err.   Std. dev.   [95% conf. interval]
---------+--------------------------------------------------------------------
       x |     290          64    .9747856        16.6    62.08142    65.91858
       y |     260        57.4    .8682431          14    55.69029    59.10972
---------+--------------------------------------------------------------------
Combined |     550       60.88    .6720412    15.76076    59.55991    62.20009
---------+--------------------------------------------------------------------
    diff |            6.599998    1.317485                 4.01206    9.187937
------------------------------------------------------------------------------
    diff = mean(x) - mean(y)                                      t =   5.0095
H0: diff = 0                                     Degrees of freedom =      548

    Ha: diff < 0                 Ha: diff != 0                 Ha: diff > 0
 Pr(T < t) = 1.0000         Pr(|T| > |t|) = 0.0000          Pr(T > t) = 0.0000
This comparison was significant at a .05 level.

Effect size based on mean comparison

                               Obs per group:
                                     Group 1 =        290
                                     Group 2 =        260
---------------------------------------------------------
        Effect size |   Estimate     [95% conf. interval]
--------------------+------------------------------------
          Cohen's d |   .4278523     .2583611    .5969616
         Hedges's g |   .4272665     .2580073    .5961441
---------------------------------------------------------
Using typical conventions of interpretation, this effect would be considered small.


FOR ILLUSTRATIVE PURPOSES ONLY
Information for Means, SDs, and Ns have been rounded.
These tests are crude and should not be referenced as exact differences.
Practicing Protestant vs. Practicing United Church for age:

Two-sample t test with equal variances
------------------------------------------------------------------------------
         |     Obs        Mean    Std. err.   Std. dev.   [95% conf. interval]
---------+--------------------------------------------------------------------
       x |     290          64    .9747856        16.6    62.08142    65.91858
       y |     480        61.8    .6846532          15     60.4547    63.14529
---------+--------------------------------------------------------------------
Combined |     770    62.62857    .5638991    15.64757    61.52161    63.73554
---------+--------------------------------------------------------------------
    diff |            2.200001    1.161833               -.0807441    4.480746
------------------------------------------------------------------------------
    diff = mean(x) - mean(y)                                      t =   1.8936
H0: diff = 0                                     Degrees of freedom =      768

    Ha: diff < 0                 Ha: diff != 0                 Ha: diff > 0
 Pr(T < t) = 0.9707         Pr(|T| > |t|) = 0.0587          Pr(T > t) = 0.0293
This comparison was not significant at a .05 level.

Effect size based on mean comparison

                               Obs per group:
                                     Group 1 =        290
                                     Group 2 =        480
---------------------------------------------------------
        Effect size |   Estimate     [95% conf. interval]
--------------------+------------------------------------
          Cohen's d |   .1408332    -.0051545    .2867293
         Hedges's g |   .1406956    -.0051494    .2864492
---------------------------------------------------------
Using typical conventions of interpretation, this effect would be considered trivial.


FOR ILLUSTRATIVE PURPOSES ONLY
Information for Means, SDs, and Ns have been rounded.
These tests are crude and should not be referenced as exact differences.
Practicing Protestant vs. Committed United Church for age:

Two-sample t test with equal variances
------------------------------------------------------------------------------
         |     Obs        Mean    Std. err.   Std. dev.   [95% conf. interval]
---------+--------------------------------------------------------------------
       x |     290          64    .9747856        16.6    62.08142    65.91858
       y |     270        67.9    .8580987        14.1    66.21056    69.58945
---------+--------------------------------------------------------------------
Combined |     560    65.88036    .6572917    15.55436    64.58929    67.17142
---------+--------------------------------------------------------------------
    diff |           -3.900002    1.306208               -6.465687   -1.334316
------------------------------------------------------------------------------
    diff = mean(x) - mean(y)                                      t =  -2.9857
H0: diff = 0                                     Degrees of freedom =      558

    Ha: diff < 0                 Ha: diff != 0                 Ha: diff > 0
 Pr(T < t) = 0.0015         Pr(|T| > |t|) = 0.0030          Pr(T > t) = 0.9985
This comparison was significant at a .05 level.

Effect size based on mean comparison

                               Obs per group:
                                     Group 1 =        290
                                     Group 2 =        270
---------------------------------------------------------
        Effect size |   Estimate     [95% conf. interval]
--------------------+------------------------------------
          Cohen's d |  -.2525024    -.4188035   -.0859768
         Hedges's g |  -.2521629    -.4182403   -.0858612
---------------------------------------------------------
Using typical conventions of interpretation, this effect would be considered small.


FOR ILLUSTRATIVE PURPOSES ONLY
Information for Means, SDs, and Ns have been rounded.
These tests are crude and should not be referenced as exact differences.
Practicing Protestant vs. Nonreligious for age:

Two-sample t test with equal variances
------------------------------------------------------------------------------
         |     Obs        Mean    Std. err.   Std. dev.   [95% conf. interval]
---------+--------------------------------------------------------------------
       x |     290          64    .9747856        16.6    62.08142    65.91858
       y |   1,330        44.5    .4195325        15.3    43.67698    45.32302
---------+--------------------------------------------------------------------
Combined |   1,620    47.99074    .4283666    17.24142    47.15053    48.83095
---------+--------------------------------------------------------------------
    diff |                19.5    1.007137                17.52457    21.47543
------------------------------------------------------------------------------
    diff = mean(x) - mean(y)                                      t =  19.3618
H0: diff = 0                                     Degrees of freedom =     1618

    Ha: diff < 0                 Ha: diff != 0                 Ha: diff > 0
 Pr(T < t) = 1.0000         Pr(|T| > |t|) = 0.0000          Pr(T > t) = 0.0000
This comparison was significant at a .05 level.

Effect size based on mean comparison

                               Obs per group:
                                     Group 1 =        290
                                     Group 2 =      1,330
---------------------------------------------------------
        Effect size |   Estimate     [95% conf. interval]
--------------------+------------------------------------
          Cohen's d |   1.254812     1.120459    1.388814
         Hedges's g |    1.25423      1.11994     1.38817
---------------------------------------------------------
Using typical conventions of interpretation, this effect would be considered large.


FOR ILLUSTRATIVE PURPOSES ONLY
Information for Means, SDs, and Ns have been rounded.
These tests are crude and should not be referenced as exact differences.
Committed Protestant vs. Nominal Catholic for age:

Two-sample t test with equal variances
------------------------------------------------------------------------------
         |     Obs        Mean    Std. err.   Std. dev.   [95% conf. interval]
---------+--------------------------------------------------------------------
       x |     200        63.9    1.357645        19.2    61.22278    66.57722
       y |     490        46.2     .745394        16.5    44.73543    47.66457
---------+--------------------------------------------------------------------
Combined |     690    51.33044    .7265918    19.08601    49.90384    52.75704
---------+--------------------------------------------------------------------
    diff |                17.7    1.453672                14.84584    20.55417
------------------------------------------------------------------------------
    diff = mean(x) - mean(y)                                      t =  12.1761
H0: diff = 0                                     Degrees of freedom =      688

    Ha: diff < 0                 Ha: diff != 0                 Ha: diff > 0
 Pr(T < t) = 1.0000         Pr(|T| > |t|) = 0.0000          Pr(T > t) = 0.0000
This comparison was significant at a .05 level.

Effect size based on mean comparison

                               Obs per group:
                                     Group 1 =        200
                                     Group 2 =        490
---------------------------------------------------------
        Effect size |   Estimate     [95% conf. interval]
--------------------+------------------------------------
          Cohen's d |   1.021688     .8482614    1.194441
         Hedges's g |   1.020574     .8473363    1.193139
---------------------------------------------------------
Using typical conventions of interpretation, this effect would be considered large.


FOR ILLUSTRATIVE PURPOSES ONLY
Information for Means, SDs, and Ns have been rounded.
These tests are crude and should not be referenced as exact differences.
Committed Protestant vs. Cultural Catholic for age:

Two-sample t test with equal variances
------------------------------------------------------------------------------
         |     Obs        Mean    Std. err.   Std. dev.   [95% conf. interval]
---------+--------------------------------------------------------------------
       x |     200        63.9    1.357645        19.2    61.22278    66.57722
       y |     750        49.6    .5477226          15    48.52474    50.67525
---------+--------------------------------------------------------------------
Combined |     950    52.61053    .5514636    16.99725     51.5283    53.69275
---------+--------------------------------------------------------------------
    diff |                14.3    1.271206                 11.8053    16.79471
------------------------------------------------------------------------------
    diff = mean(x) - mean(y)                                      t =  11.2492
H0: diff = 0                                     Degrees of freedom =      948

    Ha: diff < 0                 Ha: diff != 0                 Ha: diff > 0
 Pr(T < t) = 1.0000         Pr(|T| > |t|) = 0.0000          Pr(T > t) = 0.0000
This comparison was significant at a .05 level.

Effect size based on mean comparison

                               Obs per group:
                                     Group 1 =        200
                                     Group 2 =        750
---------------------------------------------------------
        Effect size |   Estimate     [95% conf. interval]
--------------------+------------------------------------
          Cohen's d |   .8952337     .7339135     1.05611
         Hedges's g |   .8945252     .7333327    1.055274
---------------------------------------------------------
Using typical conventions of interpretation, this effect would be considered large.


FOR ILLUSTRATIVE PURPOSES ONLY
Information for Means, SDs, and Ns have been rounded.
These tests are crude and should not be referenced as exact differences.
Committed Protestant vs. Practicing Catholic for age:

Two-sample t test with equal variances
------------------------------------------------------------------------------
         |     Obs        Mean    Std. err.   Std. dev.   [95% conf. interval]
---------+--------------------------------------------------------------------
       x |     200        63.9    1.357645        19.2    61.22278    66.57722
       y |     970        54.7     .513729          16    53.69185    55.70815
---------+--------------------------------------------------------------------
Combined |   1,170    56.27265    .4952434    16.93993    55.30099    57.24432
---------+--------------------------------------------------------------------
    diff |            9.200001    1.288277                6.672404     11.7276
------------------------------------------------------------------------------
    diff = mean(x) - mean(y)                                      t =   7.1413
H0: diff = 0                                     Degrees of freedom =     1168

    Ha: diff < 0                 Ha: diff != 0                 Ha: diff > 0
 Pr(T < t) = 1.0000         Pr(|T| > |t|) = 0.0000          Pr(T > t) = 0.0000
This comparison was significant at a .05 level.

Effect size based on mean comparison

                               Obs per group:
                                     Group 1 =        200
                                     Group 2 =        970
---------------------------------------------------------
        Effect size |   Estimate     [95% conf. interval]
--------------------+------------------------------------
          Cohen's d |   .5545881     .4006107    .7083329
         Hedges's g |   .5542319     .4003534     .707878
---------------------------------------------------------
Using typical conventions of interpretation, this effect would be considered medium.


FOR ILLUSTRATIVE PURPOSES ONLY
Information for Means, SDs, and Ns have been rounded.
These tests are crude and should not be referenced as exact differences.
Committed Protestant vs. Committed Catholic for age:

Two-sample t test with equal variances
------------------------------------------------------------------------------
         |     Obs        Mean    Std. err.   Std. dev.   [95% conf. interval]
---------+--------------------------------------------------------------------
       x |     200        63.9    1.357645        19.2    61.22278    66.57722
       y |     500        59.1    .7602631          17    57.60629    60.59371
---------+--------------------------------------------------------------------
Combined |     700    60.47143    .6718506     17.7755    59.15234    61.79051
---------+--------------------------------------------------------------------
    diff |            4.800003    1.477138                1.899836     7.70017
------------------------------------------------------------------------------
    diff = mean(x) - mean(y)                                      t =   3.2495
H0: diff = 0                                     Degrees of freedom =      698

    Ha: diff < 0                 Ha: diff != 0                 Ha: diff > 0
 Pr(T < t) = 0.9994         Pr(|T| > |t|) = 0.0012          Pr(T > t) = 0.0006
This comparison was significant at a .05 level.

Effect size based on mean comparison

                               Obs per group:
                                     Group 1 =        200
                                     Group 2 =        500
---------------------------------------------------------
        Effect size |   Estimate     [95% conf. interval]
--------------------+------------------------------------
[truncated: 341,248 more chars]
