# Supplementary material for: A question best addressed in moderation: Religious affiliation and religious/spiritual importance predicting alcohol consumption in Canadians
Source: PLoS One. 2026 Apr 1;21(4):e0340890. doi: 10.1371/journal.pone.0340890 (PMC13042680; doi:10.1371/journal.pone.0340890)
Supplement: S2 File — This is the syntax file for the main and supplementary analyses. (DO) [file pone.0340890.s002.do]

**********************************************************************
**********************************************************************
*******************   BASIC STARTING POINT   *************************
**********************************************************************
**********************************************************************
use "\\XXXX\projects\Proj-10173_Speed\David\Data\GSS 2016.dta", clear
cls
version 15
macro drop _all
log close _all
set seed 123
label define noyes 0 "No" 1 "Yes"
set matsize 11000
rename *, upper	
svyset [pweight=WGHT_PER], vce(brr) fay(0) brrweight(WTBS_001-WTBS_500) mse				

**********************************************************************
**********************************************************************
********************     VARIABLE RECODING    ************************
**********************************************************************
**********************************************************************
*
local x sex
local o SEX
recode `o' (1=1) (2=0) (*=.), gen(`x')
label var `x' "Sex"
label define `x' 0 "Female" 1 "Male"
label values `x' `x'
tab `x' `o'
tab `x' `o', missing
qui tab `x', gen(d_`x'_)

*
local x region
local o PRV
recode `o' (10/13=1) (24=2) (35=3) (46/48=4) (59=5) (*=.), gen(`x')
label var `x' "Region"
label define `x' 1 "Atlantic" 2 "Quebec" 3 "Ontario" 4 "Prairies" 5 "British Columbia"
label values `x' `x'
tab `x' `o'
tab `x' `o', missing
qui tab `x', gen(d_`x'_)

*
local x race
gen race = .
replace race = 1 if PG_01A == 1
replace race = 2 if AMB_01 == 1
replace race = 3 if PG_01A == 2
label define race 1 "White" 2 "Aboriginal" 3 "Visible minority"
label values race race
tab race PG_01A
tab race PG_01A, missing
tab race AMB_01
tab race AMB_01, missing
qui tab `x', gen(d_`x'_)

*
local x educ
local o EHG3_01
recode `o' (1/2=1) (3/5=2) (6/7=3) (*=.), gen(`x')
label var `x' "Highest education"
label define `x' 1 "High school or less" 2 "College or less than bachelor's" 3 "Bachelor's or higher"
label values `x' `x'
tab `x' `o'
tab `x' `o', missing
qui tab `x', gen(d_`x'_)

*
local x marital
local o MARSTAT
recode `o' (1/2=1) (3/5=2) (6=3) (*=.), gen(`x')
label var `x' "Marital status"
label define `x' 1 "Married/Common-law" 2 "Wid.Sep.Div" 3 "Single"
label values `x' `x'
tab `x' `o'
tab `x' `o', missing
qui tab `x', gen(d_`x'_)

*
local x age
local o AGE
clonevar `x' = `o'
label var `x' "Age of Respondent"
recode `x' (-99999999999/19.99999 = .)
sum `x' `o'

*
local x inc
local o FAMINC
clonevar `x' = `o'
replace `x' = `x'/10000
label var `x' "Total Family Income ($10,000)"
sum `x' `o'

*
local x srh
local o SRH_110
recode `o' (5=1) (4=2) (3=3) (2=4) (1=5) (*=.), gen(`x')
label var `x' "Self-Rated Health"
label define `x' 1 "Poor" 2 "Fair" 3 "Good" 4 "Very good" 5 "Excellent"
label values `x' `x'
tab `x' `o'
tab `x' `o', missing

*
local x srmh
local o SRH_115
recode `o' (5=1) (4=2) (3=3) (2=4) (1=5) (*=.), gen(`x')
label var `x' "Self-Rated Mental Health"
label define `x' 1 "Poor" 2 "Fair" 3 "Good" 4 "Very good" 5 "Excellent"
label values `x' `x'

*
tab `x' `o'
tab `x' `o', missing
qui gen age2 = age^2
label var age2 "Age-Squared"


*
local x relig
local o RLR_110
recode `o' (1=4) (2=3) (3=2) (4=1) (*=.), gen(`x')
label var `x' "Religiosity"
label define `x' 1 "Not at all important" 2 "Not very important" 3 "Somewhat important" 4 "Very important"
label values `x' `x'
tab `x' `o'
tab `x' `o', missing

*
clonevar religiosity = relig
label define religiosity 1 "Nominal" 2 "Cultural" 3 "Practicing" 4 "Committed"
label values religiosity religiosity

*
local x teetotal
local o DRR_110
recode `o' (7=1) (1/6=0) (*=.), gen(`x')
label var `x' "Respondent is a teetotaler."
label define `x' 0 "Not a teetotaller" 1 "Teetotaller"
label values `x' `x'
tab `x' `o'
tab `x' `o', missing

*
local x drink
local o DRR_110
recode `o' (7=.) (6=1) (5=2) (3/4=3) (1/2=4) (*=.), gen(`x')
label var `x' "Alcohol consumption"
label define `x' 1 "Less than monthly" 2 "Less than weekly" 3 "<4 Days A Week" 4 "4-7 Days A Week"
label values `x' `x'
tab `x' `o'
tab `x' `o', missing


**********************************************************************
**********************************************************************
********************        GROUP RECODE      ************************
**********************************************************************
**********************************************************************
*this version of relid was a priori decided
*we explored variations after our intial analyses
clonevar tempID1 = RELIGCDH
label define `: value label RELIGCDH' 1 "Atheist", add
recode tempID1(302000=1) (900000/.=.)
egen tempID2 = group(tempID1), label
egen relid = group(tempID2 religiosity), label
label var relid "Religious identity"
foreach var of varlist teetotal drink {
	qui gen y = .
	qui regress `var' `covariates' relid
	qui predict xb if e(sample)
	qui replace y = 1 if xb < .
	qui levelsof relid, local(list)
	foreach n of numlist `list' {
		qui count if relid == `n' & y < .
		if r(N) < 200 {
			replace relid = . if relid == `n'
		}
			else {
			}
	}
	drop xb y
}
*there was a concern that people who were 'nonreligious' but reported religious/spiritual values were important to them were a mixture of unchurched believers and SBNRs; 
*we a priori decided to excluded these people because of concerns over interpretation
*we were surprised at the size of several groups, so in our robustness checks we did not exclude them
replace relid = . if RELIGCDH == 305000 & religiosity > 1 //this gets rid of people who indicate they are not religious, but also value religious or spiritual beliefs
rename relid temp
egen relid = group(temp), lname(relid) //this reorders the groups starting at 1
drop temp
local x relid
tab `x', gen(d_`x'_)


*******************
*robustness checks*
*******************
*these are variations of relid we explored in follow-up analyses
*some were suggested by reviewers, others were done independently by reviewers

*several new variables were calculated to assist with robustness checks
gen allVsNone = 1.relig
recode allVsNone (1=0) (0=1)
label var allVsNone "Lowest religiosity vs. else"
label define allVsNone 0 "Lowest religiosity" 1 "Not lowest religiosity"
label values allVsNone allVsNone
gen highVsNot = 4.drink
label var highVsNot "Highest drink category vs. else"
label define highVsNot 0 "Not in highest drinking category" 1 "In highest drinking category"
label values highVsNot highVsNot

*************************************************************************************************
*************************************************************************************************
*************************************************************************************************
*this "version" of relid has a lower N restriction and no conceptual restrictions
egen relidNew = group(tempID2 religiosity), label
label var relidNew "Religious identity"
foreach var of varlist teetotal drink {
	qui gen y = .
	qui regress `var' `covariates' relidNew
	qui predict xb if e(sample)
	qui replace y = 1 if xb < .
	qui levelsof relidNew, local(list)
	foreach n of numlist `list' {
		qui count if relidNew == `n' & y < .
		if r(N) < 50 {
			replace relidNew = . if relidNew == `n'
		}
			else {
			}
	}
	drop xb y
}
*
rename relidNew temp
egen relidNew = group(temp), lname(relidNew) //this reorders the groups starting at 1
drop temp 
local x relidNew
tab `x', gen(d_`x'_)


*************************************************************************************************
*************************************************************************************************
*************************************************************************************************
*this "version" of relid was a reviewer suggestion as a robustness check
*it will itneract religious identity with whether the member was the lowest religiosity
egen relidHvL = group(tempID2 allVsNone), label
label var relidHvL "Religious identity and lowest religiosity"
foreach var of varlist teetotal drink {
	qui gen y = .
	qui regress `var' `covariates' relidHvL
	qui predict xb if e(sample)
	qui replace y = 1 if xb < .
	qui levelsof relidHvL, local(list)
	foreach n of numlist `list' {
		qui count if relidHvL == `n' & y < .
		if r(N) < 200 {
			replace relidHvL = . if relidHvL == `n'
		}
			else {
			}
	}
	drop xb y
}
*there was a concern that people who were 'nonreligious' but reported religious/spiritual values were important to them were a mixture of unchurched believers and SBNRs; 
*we a priori decided to excluded these people because of concerns over interpretation
*we were surprised at the size of several groups, so in our robustness checks we did not exclude them
replace relidHvL = . if RELIGCDH == 305000 & religiosity > 1 //this gets rid of people who indicate they are not religious, but also value religious or spiritual beliefs
rename relidHvL temp
egen relidHvL = group(temp), lname(relidHvL) //this reorders the groups starting at 1
drop temp
local x relidHvL
tab `x', gen(d_`x'_)

*************************************************************************************************
*************************************************************************************************
*************************************************************************************************
*this "version" of relid was a reviewer suggestion as a robustness check
*it will itneract religious identity with whether the member was the lowest religiosity; however it will have a more relaxed numeric and conceptual inclusion
egen relidHvL2 = group(tempID2 allVsNone), label
label var relidHvL2 "Religious identity and lowest religiosity; no restrictions"
foreach var of varlist teetotal drink {
	qui gen y = .
	qui regress `var' `covariates' relidHvL2
	qui predict xb if e(sample)
	qui replace y = 1 if xb < .
	qui levelsof relidHvL2, local(list)
	foreach n of numlist `list' {
		qui count if relidHvL2 == `n' & y < .
		if r(N) < 50 {
			replace relidHvL2 = . if relidHvL2 == `n'
		}
			else {
			}
	}
	drop xb y
}
rename relidHvL2 temp
egen relidHvL2 = group(temp), lname(relidHvL2) //this reorders the groups starting at 1
drop temp
local x relidHvL2
tab `x', gen(d_`x'_)

*************************************************************************************************
*************************************************************************************************
*************************************************************************************************
*this "version" of relid has a lower N restriction and no conceptual restrictions, and is based only on the teetotal variable
*this will include more religious minorities as they were less likely to be included in analyses because they were more likely to report not drinking ANY alcohol
*this then prevented them from being included in the 'drink' model, which meant that they were excluded from all analyses
egen relidNewSolo = group(tempID2 religiosity), label
label var relidNewSolo "Religious identity"
foreach var of varlist teetotal  {
	qui gen y = .
	qui regress `var' `covariates' relidNewSolo
	qui predict xb if e(sample)
	qui replace y = 1 if xb < .
	qui levelsof relidNewSolo, local(list)
	foreach n of numlist `list' {
		qui count if relidNewSolo == `n' & y < .
		if r(N) < 50 {
			replace relidNewSolo = . if relidNewSolo == `n'
		}
			else {
			}
	}
	drop xb y
}
*
rename relidNewSolo temp
egen relidNewSolo = group(temp), lname(relidNewSolo) //this reorders the groups starting at 1
drop temp 
local x relidNewSolo
tab `x', gen(d_`x'_)

*******************
*  MAIN MODELLING *
*******************
*main analysis testing whether a person ever had a drink
*tests for multicollinearity
qui regress teetotal d_sex_2 d_region_2 d_region_3 d_region_4 d_region_5 d_race_2 d_race_3 d_educ_2 d_educ_3 d_marital_2 d_marital_3 age age2 inc srh srmh d_relid_2 d_relid_3 d_relid_4 d_relid_5 d_relid_6 d_relid_7 d_relid_8 d_relid_9 d_relid_10 d_relid_11 d_relid_12 d_relid_13 d_relid_14 d_relid_15 d_relid_16 d_relid_17 d_relid_18 d_relid_19 d_relid_20
vif
nestreg: svy: logit teetotal ( d_sex_2 d_region_2 d_region_3 d_region_4 d_region_5 d_race_2 d_race_3 d_educ_2 d_educ_3 d_marital_2 d_marital_3 age age2 inc srh srmh) ( d_relid_2 d_relid_3 d_relid_4 d_relid_5 d_relid_6 d_relid_7 d_relid_8 d_relid_9 d_relid_10 d_relid_11 d_relid_12 d_relid_13 d_relid_14 d_relid_15 d_relid_16 d_relid_17 d_relid_18 d_relid_19 d_relid_20), or 
svy: logit teetotal b1.(sex region race educ marital) c.age##c.age c.inc c.srh c.srmh i.relid, or
margins, over(relid) pwcomp(effects)
matrix list r(table)

*main analysis testing what category of alcohol consumption a person reported
*tests for multicollinearity
qui regress drink d_sex_2 d_region_2 d_region_3 d_region_4 d_region_5 d_race_2 d_race_3 d_educ_2 d_educ_3 d_marital_2 d_marital_3 age age2 inc srh srmh d_relid_2 d_relid_3 d_relid_4 d_relid_5 d_relid_6 d_relid_7 d_relid_8 d_relid_9 d_relid_10 d_relid_11 d_relid_12 d_relid_13 d_relid_14 d_relid_15 d_relid_16 d_relid_17 d_relid_18 d_relid_19 d_relid_20
vif
nestreg: svy:  mlogit drink ( d_sex_2 d_region_2 d_region_3 d_region_4 d_region_5 d_race_2 d_race_3 d_educ_2 d_educ_3 d_marital_2 d_marital_3 age age2 inc srh srmh) ( d_relid_2 d_relid_3 d_relid_4 d_relid_5 d_relid_6 d_relid_7 d_relid_8 d_relid_9 d_relid_10 d_relid_11 d_relid_12 d_relid_13 d_relid_14 d_relid_15 d_relid_16 d_relid_17 d_relid_18 d_relid_19 d_relid_20) , rrr base(1) 
svy: mlogit drink b1.(sex region race educ marital) c.age##c.age c.inc c.srh c.srmh i.relid, rrr base(1)
margins, over(relid) pwcomp(effects)
matrix list r(table)

*******************
*ROBUSTNESS CHECKS*
*******************

*this model used a religious identity variable with more flexible inclusion guidelines
*this variable was called relidNew
*relidNew CANNOT be used as a predictor for frequency of alcohol consumption (drink), because of data sparsity
svy: logit teetotal b1.(sex region race educ marital) c.age##c.age c.inc c.srh c.srmh i.relidNew, or

*this model compares individuals in the highest drinking category vs. not [using original relid inclusion]
svy: logit highVsNot b1.(sex region race educ marital) c.age##c.age c.inc c.srh c.srmh i.relid, or

*this model compares individuals in the highest drinking category vs. not [using flexible relid inclusion]
svy: logit highVsNot b1.(sex region race educ marital) c.age##c.age c.inc c.srh c.srmh i.relidNew, or

*this model used a religious identity variable where religiosity was lowest vs. else [using original relid inclusion]
*this variable was called relidHvL
svy: logit teetotal b1.(sex region race educ marital) c.age##c.age c.inc c.srh c.srmh i.relidHvL, or

*this model used a religious identity variable where religiosity was lowest vs. else [using flexible relid inclusion]
*this variable was called relidHvL2
svy: logit teetotal b1.(sex region race educ marital) c.age##c.age c.inc c.srh c.srmh i.relidHvL2, or

*this model used a religious identity variable with more flexible inclusion guidelines
*this variable was called relidNewSolo
*relidNew CANNOT be used as a predictor for frequency of alcohol consumption (drink), because of data sparsity
*we re-calculated relid so it is being based on the teetotal variable by itsefl, rather than the teetotal AND drink variable
*this will include more religious minority groups who do not drink alcohol in the total set of analyses
svy: logit teetotal b1.(sex region race educ marital) c.age##c.age c.inc c.srh c.srmh i.relidNewSolo, or
